# Supplementary material for: Exploring the mobilome and resistome of Enterococcus faecium in a One Health context across two continents
Source: Microb Genom. 2022 Sep 21;8(9):mgen000880. doi: 10.1099/mgen.0.000880 (PMC9676038; doi:10.1099/mgen.0.000880)
Supplement: Supplementary material 2 [file mgen-8-880-s002.xlsx]

## Sheet: Table S1
Run_accession	Study_accession	Sample_accession	Isolate_name	Isolate_name_paper	Species	Country/Province	Habitat	Type	Origin	Ampicillin	Vancomycin	Teicoplanin	Doxycycline	Erythromycin	Nitrofurantoin	Gentamicin	Linezolid	Levofloxacin	Quinolone	Streptomycin	Tigecycline	# contigs (>= 0 bp)	# contigs (>= 1000 bp)	# contigs (>= 5000 bp)	# contigs (>= 10000 bp)	# contigs (>= 25000 bp)	# contigs (>= 50000 bp)	Total length (>= 0 bp)	Total length (>= 1000 bp)	Total length (>= 5000 bp)	Total length (>= 10000 bp)	Total length (>= 25000 bp)	Total length (>= 50000 bp)	# contigs	Largest contig	Total length	Reference length	GC (%)	Reference GC (%)	N50	NG50	N75	NG75	L50	LG50	L75	LG75	# misassemblies	# misassembled contigs
SRR14026455	PRJNA604849	SAMN14000316	EntR-0041	EntR_0041	Enterococcus faecium	Canada/Alberta	Wastewater Agr.	TypeB	Feedlot C	S	S	S	I	R	S	S	S	S	I	S	S	102	80	63	51	35	20	2583160	2576006	2534259	2444216	2204487	1646415	83	144888	2577857	2698137	38.48	38.15	70072	70072	39672	35524	15	15	27	30	43	23
SRR14026462	PRJNA604849	SAMN14000315	EntR-0008	EntR_0008	Enterococcus faecium	Canada/Alberta	Natural Water	Type A	Feedlot C	S	S	S	I	R	S	S	S	R	I	S	S	90	64	53	43	25	19	2516517	2505891	2476315	2405717	2095332	1870901	72	177518	2512695	2698137	38.1	38.15	80280	77382	45873	35933	10	11	20	23	55	24
SRR14026496	PRJNA604849	SAMN14000314	EntR-0001	EntR_0001	Enterococcus faecium	Canada/Alberta	Natural Water	Type A	Feedlot A	S	S	S	R	R	S	S	S	I	S	S	S	107	80	63	55	30	17	2539199	2531585	2484716	2431209	2021942	1545133	83	153693	2533533	2698137	38.11	38.15	64639	60211	31825	24327	12	14	26	31	41	24
SRR14026467	PRJNA604849	SAMN14000312	SWEnt-1195	SWEnt_1195	Enterococcus faecium	Canada/Alberta	Natural Water	Type A	Feedlot C	S	S	S	R	I	S	S	S	S	I	S	S	120	96	75	60	36	18	2496388	2486800	2425862	2322270	1937564	1224666	102	130061	2491562	2698137	38.15	38.15	49840	48670	26519	22196	19	21	34	40	43	22
SRR14026460	PRJNA604849	SAMN14000311	SWEnt-1194	SWEnt_1194	Enterococcus faecium	Canada/Alberta	Natural Water	TypeB	Feedlot C	S	S	S	S	S	S	S	S	S	S	S	S	99	81	66	54	36	21	2730219	2723530	2681675	2596223	2293478	1745763	88	137859	2728160	2698137	38.26	38.15	65211	65211	39761	39761	15	15	28	28	27	13
SRR14026448	PRJNA604849	SAMN14000310	SWEnt-1193	SWEnt_1193	Enterococcus faecium	Canada/Alberta	Natural Water	TypeB	Feedlot C	S	S	S	S	S	S	S	S	S	S	S	S	79	52	34	29	24	21	2790585	2778595	2741004	2703571	2618752	2488421	64	272337	2787168	2698137	38.07	38.15	118700	118700	75872	84143	8	8	15	14	45	11
SRR14026477	PRJNA604849	SAMN14000309	SWEnt-1192	SWEnt_1192	Enterococcus faecium	Canada/Alberta	Natural Water	TypeB	Feedlot C	S	S	S	I	R	S	S	S	S	I	S	S	127	91	71	55	40	20	2691669	2679946	2625959	2500236	2245784	1510338	99	105293	2685336	2698137	38.38	38.15	57471	56240	34624	34624	17	18	33	33	24	15
SRR14026446	PRJNA604849	SAMN14000308	SWEnt-1171	SWEnt_1171	Enterococcus faecium	Canada/Alberta	Natural Water	Type A	Feedlot A	S	S	S	S	I	S	S	S	S	S	S	S	70	63	51	44	27	17	2604906	2602828	2559772	2501881	2216718	1827053	64	224012	2603439	2698137	37.98	38.15	86256	86256	45838	45347	10	10	20	22	48	19
SRR14026445	PRJNA604849	SAMN14000307	SWEnt-1169	SWEnt_1169	Enterococcus faecium	Canada/Alberta	Natural Water	Type A	Feedlot A	S	S	S	I	S	S	S	S	S	S	S	S	79	64	52	45	30	22	2719046	2711405	2675377	2627750	2384243	2064456	71	217549	2717179	2698137	37.93	38.15	81200	81200	50446	50446	11	11	22	22	50	20
SRR14026453	PRJNA604849	SAMN14000306	SWEnt-1160	SWEnt_1160	Enterococcus faecium	Canada/Alberta	Natural Water	Type A	Feedlot A	S	S	S	S	I	S	S	S	S	S	S	S	164	121	76	58	30	14	2612229	2597739	2473968	2333710	1861367	1289814	129	177223	2602640	2698137	37.98	38.15	49843	48064	23903	21787	15	16	34	37	44	18
SRR14026484	PRJNA604849	SAMN14000305	SWEnt-1143	SWEnt_1143	Enterococcus faecium	Canada/Alberta	Natural Water	Type A	Feedlot A	S	S	S	R	I	S	S	S	I	S	S	S	79	64	54	49	32	18	2489376	2483535	2464773	2429092	2147867	1659098	68	183262	2486359	2698137	38.16	38.15	82628	60531	38369	29134	11	13	23	28	45	19
SRR14026459	PRJNA604849	SAMN14000304	SWEntR-0365	SWEntR_0365	Enterococcus faecium	Canada/Alberta	Natural Water	Type A	Feedlot A	S	S	S	R	R	S	S	S	I	I	I	S	77	58	46	39	28	21	2581702	2576019	2546561	2503219	2295655	2041193	63	184464	2579418	2698137	38.02	38.15	90398	90398	51953	50821	10	10	19	21	48	23
SRR14026452	PRJNA604849	SAMN14000303	SWEntR-0364	SWEntR_0364	Enterococcus faecium	Canada/Alberta	Natural Water	Type A	Feedlot A	S	S	S	R	R	S	S	S	S	I	S	S	96	67	51	43	27	20	2734957	2724411	2685745	2625486	2355358	2058286	75	232241	2730186	2698137	37.91	38.15	89404	92294	51265	51265	10	9	20	20	58	22
SRR14026488	PRJNA604849	SAMN14000302	SWEntR-0363	SWEntR_0363	Enterococcus faecium	Canada/Alberta	Natural Water	Type A	Feedlot A	S	S	S	R	R	S	S	S	I	R	S	S	66	47	38	33	24	16	2608594	2602318	2583056	2541622	2412142	2132739	51	258512	2605082	2698137	37.97	38.15	120517	120517	69574	68012	8	8	14	15	48	15
SRR14026476	PRJNA604849	SAMN14000301	SWEntR-0358	SWEntR_0358	Enterococcus faecium	Canada/Alberta	Natural Water	Type A	Feedlot A	S	S	S	R	R	S	S	S	S	S	S	S	54	41	33	24	16	12	2649154	2644599	2629813	2568071	2452759	2302150	45	696314	2647131	2698137	37.85	38.15	220514	220514	126481	126481	4	4	8	8	55	13
SRR14026486	PRJNA604849	SAMN14000300	SWEntR-0335	SWEntR_0335	Enterococcus faecium	Canada/Alberta	Natural Water	TypeB	Feedlot C	S	S	S	I	R	S	S	S	S	I	S	S	73	57	45	40	29	17	2657256	2651211	2623210	2583104	2388538	1952358	62	208066	2654868	2698137	38.3	38.15	107446	107446	48391	46921	10	10	18	19	50	17
SRR14026471	PRJNA604849	SAMN14000299	SWEntR-0269	SWEntR_0269	Enterococcus faecium	Canada/Alberta	Natural Water	TypeB	Feedlot C	S	S	S	I	R	S	S	S	S	I	S	S	71	52	43	36	27	16	2836222	2828189	2799841	2744810	2572866	2172292	60	320630	2833328	2698137	38.23	38.15	138686	138686	57685	73651	7	7	16	14	46	14
SRR14026482	PRJNA604849	SAMN14000298	SWEntR-0266	SWEntR_0266	Enterococcus faecium	Canada/Alberta	Natural Water	TypeB	Feedlot C	S	S	S	S	R	I	S	S	S	I	S	S	85	57	45	35	27	20	2676057	2666294	2640979	2565963	2428119	2172276	63	258925	2670182	2698137	38.21	38.15	103705	103705	72972	53873	9	9	17	18	54	15
SRR14026473	PRJNA604849	SAMN14000297	SWEntR-0256	SWEntR_0256	Enterococcus faecium	Canada/Alberta	Natural Water	TypeB	Feedlot C	S	S	S	S	R	S	S	S	S	I	S	S	95	72	58	45	36	18	2653133	2645823	2609199	2515211	2363295	1705808	75	164843	2647643	2698137	38.29	38.15	71218	71218	38301	38052	12	12	25	26	47	19
SRR14026444	PRJNA604849	SAMN14000296	SWEntR-0253	SWEntR_0253	Enterococcus faecium	Canada/Alberta	Natural Water	Type A	Feedlot A	S	S	S	R	R	S	S	S	S	I	S	S	87	61	44	35	29	20	2495392	2484849	2443537	2383316	2282517	1965934	69	185107	2491196	2698137	38.12	38.15	99830	97090	51243	42245	10	11	19	22	50	21
SRR14026503	PRJNA604849	SAMN14000295	SWEntR-0229	SWEntR_0229	Enterococcus faecium	Canada/Alberta	Natural Water	Type A	Feedlot A	S	S	S	R	R	S	S	S	I	I	S	S	101	66	58	47	32	18	2603276	2592743	2576483	2495679	2257756	1739853	72	221202	2597105	2698137	37.96	38.15	79905	71828	41433	38105	11	12	23	25	52	22
SRR14026478	PRJNA604849	SAMN14000294	SWEntR-0113	SWENTR-0113	Enterococcus faecium	Canada/Alberta	Natural Water	Type A	Feedlot C	R	S	S	R	R	S	S	S	S	S	S	S	70	50	38	33	22	17	2600851	2593117	2565244	2524260	2334426	2146243	57	241031	2598001	2698137	37.98	38.15	140377	128878	63315	59513	7	8	14	15	52	18
SRR14026451	PRJNA604849	SAMN14000293	SWEntR-0124	SWEntR_0124	Enterococcus faecium	Canada/Alberta	Natural Water	TypeB	Feedlot C	S	S	S	R	R	S	S	S	S	I	S	S	83	57	44	36	25	19	2625884	2616820	2581395	2522218	2366423	2110378	62	286070	2620367	2698137	38.35	38.15	92349	92349	66091	65028	9	9	17	18	63	21
SRR14026500	PRJNA604849	SAMN14000292	SWEntR-0262	SWEntR_0262	Enterococcus faecium	Canada/Alberta	Natural Water	Type A	Feedlot C	S	S	S	R	R	I	S	S	S	S	S	S	63	47	29	26	18	15	2629046	2622795	2576699	2551938	2409684	2276791	52	388380	2626640	2698137	38.01	38.15	141735	141735	111487	94518	6	6	11	12	54	16
SRR14026494	PRJNA604849	SAMN14000291	SWEntR-0331	SWEntR_0331	Enterococcus faecium	Canada/Alberta	Natural Water	TypeB	Feedlot C	S	S	S	I	R	S	S	S	S	I	S	S	98	59	42	34	25	18	2727244	2712665	2668677	2610877	2477537	2213150	70	259883	2719964	2698137	38.22	38.15	130697	130697	71916	71916	8	8	15	15	56	19
SRR14026491	PRJNA604849	SAMN14000290	Ent-0004	Ent_0004	Enterococcus faecium	Canada/Alberta	Natural Water	Type A	Feedlot A	S	S	S	S	I	S	S	S	I	S	S	S	70	58	47	37	25	17	2621973	2617507	2585974	2513587	2322971	2018524	62	251048	2620156	2698137	37.85	38.15	146723	146723	59054	45692	8	8	16	18	53	19
SRR14026487	PRJNA604849	SAMN14000289	Ent-0010	Ent_0010	Enterococcus faecium	Canada/Alberta	Natural Water	Type A	Feedlot A	S	S	S	S	I	S	S	S	S	S	S	S	54	47	43	35	22	18	2562451	2560391	2552914	2490104	2277862	2120497	48	280726	2561002	2698137	38	38.15	121397	110704	66041	59238	8	9	15	17	44	19
SRR14026498	PRJNA604849	SAMN14000288	Ent-0032	Ent_0032	Enterococcus faecium	Canada/Alberta	Natural Water	TypeB	Feedlot C	S	S	S	S	I	S	S	S	S	S	S	S	72	56	43	35	26	17	2678476	2672617	2640781	2576324	2404998	2073145	60	285140	2675604	2698137	38.34	38.15	114147	114147	66091	56561	8	8	16	17	43	15
SRR14026501	PRJNA604849	SAMN14000287	Ent-0081	Ent_0081	Enterococcus faecium	Canada/Alberta	Natural Water	TypeB	Feedlot A	S	S	S	S	S	S	S	S	S	S	S	S	64	37	26	17	16	13	2824671	2815324	2790443	2722848	2707046	2586494	45	518028	2820393	2698137	38.05	38.15	213827	213827	156460	192477	5	5	9	8	25	6
SRR14026472	PRJNA604849	SAMN14000286	Ent-0189	Ent_0189	Enterococcus faecium	Canada/Alberta	Natural Water	Type A	Feedlot A	S	S	S	R	S	S	S	S	S	S	S	S	67	49	46	40	27	19	2578069	2571450	2562468	2516885	2296607	1989192	53	221873	2574691	2698137	38.1	38.15	91090	91090	51477	49628	9	9	18	20	44	17
SRR14026469	PRJNA604849	SAMN14000285	SWEnt-0923	SWEnt_0923	Enterococcus faecium	Canada/Alberta	Natural Water	TypeB	Feedlot A	S	S	S	S	R	S	S	S	S	S	S	S	83	59	45	40	26	18	2718283	2710556	2675676	2638880	2438132	2139706	66	236707	2715092	2698137	38.15	38.15	111447	111447	63467	66357	9	9	17	16	48	15
SRR14026483	PRJNA604849	SAMN14000284	SWEnt-0924	SWEnt_0924	Enterococcus faecium	Canada/Alberta	Natural Water	Type A	Feedlot A	S	S	S	R	R	S	S	S	S	S	S	S	93	77	61	45	29	20	2467624	2461577	2428322	2316955	2043385	1687345	81	179904	2464672	2698137	38.23	38.15	66845	61080	41755	27769	13	15	24	29	42	24
SRR14026457	PRJNA604849	SAMN14000283	SWEnt-0939	SWEnt_0939	Enterococcus faecium	Canada/Alberta	Natural Water	Type A	Feedlot A	S	S	S	S	I	S	S	S	S	S	S	S	93	81	61	47	29	17	2698949	2694293	2632259	2532842	2227658	1750859	85	185315	2696958	2698137	37.85	38.15	80317	80317	43687	43687	11	11	23	23	45	19
SRR14026447	PRJNA604849	SAMN14000282	SWEnt-0943	SWEnt_0943	Enterococcus faecium	Canada/Alberta	Natural Water	TypeB	Feedlot C	S	S	S	I	S	S	S	S	S	I	S	S	131	94	60	43	30	22	2831312	2813978	2735059	2608849	2398140	2062556	109	171331	2824999	2698137	38.12	38.15	75062	97205	48099	54909	12	11	24	22	28	12
SRR14026489	PRJNA604849	SAMN14000281	SWEnt-0978	SWEnt_0978	Enterococcus faecium	Canada/Alberta	Natural Water	TypeB	Feedlot C	S	S	S	S	I	S	S	S	S	S	S	S	49	39	35	33	25	19	2564497	2562136	2554585	2537045	2394945	2167694	40	354952	2562665	2698137	38.26	38.15	103630	97001	75032	71515	8	9	16	17	51	14
SRR14026463	PRJNA604849	SAMN14000280	SWEnt-0980	SWEnt_0980	Enterococcus faecium	Canada/Alberta	Natural Water	Type A	Feedlot C	S	S	S	R	I	S	S	S	I	S	S	S	81	53	38	27	19	14	2645847	2635424	2598927	2515210	2407864	2235661	59	271450	2640197	2698137	37.89	38.15	209415	209415	104548	59137	6	6	10	11	59	14
SRR14026480	PRJNA604849	SAMN14000279	SWEnt-0984	SWEnt_0984	Enterococcus faecium	Canada/Alberta	Natural Water	Type A	Feedlot C	S	S	S	S	I	S	S	S	S	S	S	S	87	52	30	21	15	13	2849316	2837381	2788415	2725564	2642575	2568179	62	501078	2844222	2698137	37.87	38.15	256267	256267	126244	143178	4	4	9	8	59	11
SRR14026504	PRJNA604849	SAMN14000278	SWEnt-1012	SWEnt_1012	Enterococcus faecium	Canada/Alberta	Natural Water	TypeB	Feedlot A	S	S	S	S	R	S	S	S	S	S	S	S	95	78	65	51	36	20	2673077	2666107	2633432	2529613	2279691	1685811	85	130824	2671221	2698137	38.34	38.15	63632	63632	36889	36889	14	14	28	28	40	18
SRR14026443	PRJNA604849	SAMN14000277	SWEnt-1013	SWEnt_1013	Enterococcus faecium	Canada/Alberta	Natural Water	TypeB	Feedlot A	S	S	S	S	S	S	S	S	S	S	S	S	44	33	26	25	22	18	2666976	2663055	2647787	2639848	2584860	2428196	36	320343	2665381	2698137	38.2	38.15	150369	150369	89693	89693	7	7	13	13	25	8
SRR14026474	PRJNA604849	SAMN14000276	SWEnt-1077	SWEnt_1077	Enterococcus faecium	Canada/Alberta	Natural Water	Type A	Feedlot C	S	S	S	S	I	S	S	S	S	S	S	S	41	34	34	31	26	20	2449641	2447825	2447825	2426687	2337149	2111010	35	232845	2448554	2698137	38.01	38.15	99704	99061	65244	51211	8	9	15	19	66	19
SRR14026490	PRJNA604849	SAMN14000275	EntR-0194	EntR_0194	Enterococcus faecium	Canada/Alberta	Natural Water	Type A	Feedlot C	S	S	S	R	R	S	S	S	I	I	S	S	107	92	76	65	35	17	2505837	2500006	2450884	2368835	1863561	1202374	96	125359	2503299	2698137	38.16	38.15	49900	43284	24348	19972	18	21	36	43	38	25
SRR14026495	PRJNA604849	SAMN14000274	Ent-0332	Ent_0332	Enterococcus faecium	Canada/Alberta	Natural Water	Type A	Feedlot C	S	S	S	R	I	S	S	S	S	S	S	S	87	62	50	44	28	18	2560255	2553431	2520569	2475503	2232357	1857471	64	204925	2554829	2698137	38.02	38.15	91654	91654	45791	40583	10	10	20	22	51	21
SRR14026450	PRJNA604849	SAMN14000273	Ent-0336	Ent_0336	Enterococcus faecium	Canada/Alberta	Natural Water	TypeB	Feedlot C	S	S	S	S	R	S	S	S	S	I	S	S	106	58	45	38	27	17	2736436	2717488	2684325	2633339	2442073	2070505	76	233480	2729254	2698137	38.22	38.15	103818	103818	54562	54562	9	9	17	17	46	14
SRR14026492	PRJNA604849	SAMN14000272	Ent-0013	Ent_0013	Enterococcus faecium	Canada/Alberta	Natural Water	TypeB	Feedlot A	S	S	S	S	R	S	S	S	S	S	S	S	99	82	62	53	36	15	2568733	2562289	2515938	2447842	2173346	1442428	89	173981	2567131	2698137	38.42	38.15	73219	53307	32841	28783	13	14	28	31	27	15
SRR14026440	PRJNA604849	SAMN14000271	Ent-0086	Ent_0086	Enterococcus faecium	Canada/Alberta	Natural Water	Type A	Feedlot A	S	S	S	R	R	S	S	S	S	S	S	S	60	43	36	31	21	15	2553153	2545638	2529586	2494108	2339982	2118332	50	343581	2550581	2698137	37.97	38.15	150201	150201	94553	59547	7	7	12	14	51	19
SRR14022755	PRJNA604849	SAMN14000270	ES-C-ST001-07DEC15-0141E	0141E	Enterococcus faecium	Canada/Alberta	Wastewater Human	Type A	Calgary	S	S	S	S	I	S	S	S	I	S	S	S	60	42	27	21	14	12	2618058	2608899	2575113	2530829	2428450	2353118	51	727831	2615854	2698137	38	38.15	193217	193217	129839	129839	4	4	8	8	59	10
SRR14022743	PRJNA604849	SAMN14000269	ES-C-ST001-15JUN15-0096K	0096K	Enterococcus faecium	Canada/Alberta	Wastewater Human	TypeB	Calgary	S	S	S	I	R	S	S	S	S	I	S	S	88	54	41	33	24	15	2791207	2779206	2746643	2688208	2530010	2177182	62	246894	2784933	2698137	38.06	38.15	142352	142352	56085	74333	7	7	14	13	52	12
SRR14022778	PRJNA604849	SAMN14000268	ES-C-ST001-01FEB16-0145I	0145I	Enterococcus faecium	Canada/Alberta	Wastewater Human	TypeB	Calgary	S	S	S	S	I	S	S	S	S	S	S	S	110	74	50	36	26	18	2801321	2788337	2733928	2636615	2475248	2195089	85	251407	2795688	2698137	38.08	38.15	118708	118708	54756	73061	9	9	17	15	55	13
SRR14022761	PRJNA604849	SAMN14000266	ES-C-ST001-05OCT15-0134L	0134L	Enterococcus faecium	Canada/Alberta	Wastewater Human	Type A	Calgary	S	S	S	I	R	S	S	S	S	S	R	S	86	51	36	29	22	16	2678249	2665145	2626765	2565870	2457301	2254253	58	270317	2670449	2698137	37.95	38.15	138109	138109	93264	93264	8	8	14	14	52	16
SRR14022737	PRJNA604849	SAMN14000265	ES-C-ST001-05OCT15-0134E	0134E	Enterococcus faecium	Canada/Alberta	Wastewater Human	Type A	Calgary	S	S	S	S	I	S	S	S	S	S	S	S	170	124	87	64	32	15	2552291	2533628	2440691	2283598	1766525	1133243	143	114063	2546868	2698137	38.23	38.15	46578	44415	21076	16063	18	20	39	45	53	35
SRR14022739	PRJNA604849	SAMN14000264	ES-C-ST001-05OCT15-0134C	0134C	Enterococcus faecium	Canada/Alberta	Wastewater Human	TypeB	Calgary	S	S	S	S	I	S	S	S	S	S	S	S	93	70	53	41	30	19	2654990	2644879	2599023	2510380	2323130	1897624	79	189361	2651737	2698137	38.29	38.15	84210	84210	45880	44785	11	11	21	22	40	20
SRR14022772	PRJNA604849	SAMN14000263	ES-C-ST001-05OCT15-0134B	0134B	Enterococcus faecium	Canada/Alberta	Wastewater Human	TypeB	Calgary	S	S	S	S	R	S	S	S	S	S	S	S	125	89	67	55	39	18	2676284	2663383	2616965	2527067	2230819	1504322	100	180689	2671053	2698137	38.25	38.15	59187	55996	30075	29618	15	16	31	32	46	21
SRR14022767	PRJNA604849	SAMN14000262	ES-C-ST002-07DEC15-0142D	0142D	Enterococcus faecium	Canada/Alberta	Wastewater Human	TypeB	Calgary	S	S	S	I	I	S	S	S	S	S	S	S	76	51	39	31	24	18	2691449	2681496	2651613	2595669	2484901	2287030	60	373052	2688130	2698137	38.29	38.15	121807	121807	68183	68183	7	7	14	14	44	15
SRR14022747	PRJNA604849	SAMN14000261	ES-C-ST001-27APR15-0081L	0081L	Enterococcus faecium	Canada/Alberta	Wastewater Human	Type A	Calgary	S	S	S	S	R	S	S	S	I	I	S	S	94	83	62	52	33	17	2656151	2652348	2589372	2508327	2200800	1618501	85	174849	2653769	2698137	38.04	38.15	64471	59319	37503	35397	12	13	26	27	47	23
SRR14022740	PRJNA604849	SAMN14000260	ES-C-ST001-27APR15-0081E	0081E	Enterococcus faecium	Canada/Alberta	Wastewater Human	Type A	Calgary	S	S	S	I	S	S	S	S	I	S	S	S	105	90	70	53	33	17	2516568	2508868	2467690	2339478	2008862	1438901	97	197897	2514623	2698137	38.18	38.15	58645	54132	29257	24035	14	16	29	34	51	32
SRR14022750	PRJNA604849	SAMN14000259	ES-C-ST002-01FEB16-0146D	0146D	Enterococcus faecium	Canada/Alberta	Wastewater Human	TypeB	Calgary	S	S	S	S	S	S	S	S	I	S	S	S	67	36	35	33	27	22	2597917	2588508	2586993	2572666	2467864	2264299	43	234072	2593250	2698137	38.36	38.15	92991	83696	67342	62519	9	10	17	19	34	9
SRR14022781	PRJNA604849	SAMN14000258	ES-C-ST002-01FEB16-0146C	0146C	Enterococcus faecium	Canada/Alberta	Wastewater Human	TypeB	Calgary	S	S	S	S	R	S	S	S	S	S	S	S	119	84	61	46	28	19	2620060	2609571	2551719	2446856	2139492	1785660	90	212892	2613365	2698137	38.34	38.15	72470	72470	41957	37627	12	12	23	25	38	16
SRR14022760	PRJNA604849	SAMN14000257	ES-C-ST002-01FEB16-0146B	0146B	Enterococcus faecium	Canada/Alberta	Wastewater Human	TypeB	Calgary	S	S	S	S	S	S	S	S	I	S	S	S	61	44	42	38	27	19	2673790	2667246	2664617	2633178	2443233	2145778	49	277172	2670671	2698137	38.28	38.15	121140	121140	60940	60940	8	8	17	17	36	10
SRR14022749	PRJNA604849	SAMN14000251	ES-C-ST002-05OCT15-0135C	0135C	Enterococcus faecium	Canada/Alberta	Wastewater Human	Type A	Calgary	S	S	S	S	I	S	S	S	I	S	S	S	103	84	58	45	30	20	2539832	2531108	2460697	2368551	2112457	1731233	92	172466	2537117	2698137	38.15	38.15	75147	59624	40462	33332	12	14	24	28	42	23
SRR14022758	PRJNA604849	SAMN14000250	ES-C-ST002-05OCT15-0135B	0135B	Enterococcus faecium	Canada/Alberta	Wastewater Human	TypeB	Calgary	S	S	S	S	S	S	S	S	S	S	S	S	44	32	29	28	23	15	2653663	2649560	2642069	2636678	2529002	2233729	35	417459	2651874	2698137	38.18	38.15	155620	155620	67009	60951	6	6	11	12	48	9
SRR14022734	PRJNA604849	SAMN14000249	ES-C-ST002-05OCT15-0135A	0135A	Enterococcus faecium	Canada/Alberta	Wastewater Human	Type A	Calgary	S	S	S	S	I	S	S	S	S	S	S	S	47	36	28	23	18	15	2582030	2579459	2552731	2515615	2427779	2301083	37	257098	2580070	2698137	38.08	38.15	171551	164257	102015	94766	6	7	11	12	43	11
SRR14022754	PRJNA604849	SAMN14000248	ES-C-ST001-25AUG15-0117M	0117M	Enterococcus faecium	Canada/Alberta	Wastewater Human	TypeB	Calgary	S	S	S	S	R	S	S	S	S	S	S	S	77	50	40	32	23	18	2630630	2619255	2595263	2542954	2410780	2238893	62	242530	2627695	2698137	38.32	38.15	116377	116377	78388	78388	8	8	15	15	52	15
SRR14022736	PRJNA604849	SAMN14000247	ES-C-ST001-25AUG15-0117I	0117I	Enterococcus faecium	Canada/Alberta	Wastewater Human	Type A	Calgary	S	S	S	R	R	S	S	S	I	S	S	S	59	44	34	31	22	15	2491048	2486149	2464357	2448421	2280437	2033224	48	275488	2488966	2698137	38.13	38.15	132750	132177	72673	62791	7	8	13	15	51	18
SRR14022752	PRJNA604849	SAMN14000246	ES-C-ST001-25AUG15-0117E	0117E	Enterococcus faecium	Canada/Alberta	Wastewater Human	TypeB	Calgary	S	S	S	S	I	S	S	S	S	S	S	S	87	63	44	36	27	20	2656476	2645696	2595788	2539395	2373802	2121890	72	219793	2652044	2698137	38.27	38.15	84339	84209	57331	54800	9	10	18	19	52	16
SRR14022774	PRJNA604849	SAMN14000245	ES-C-ST001-25AUG15-0117D	0117D	Enterococcus faecium	Canada/Alberta	Wastewater Human	TypeB	Calgary	S	S	S	S	R	S	S	S	S	S	S	S	62	51	36	31	21	17	2692990	2687848	2653710	2617015	2445461	2311590	58	279923	2692379	2698137	38.26	38.15	129560	129560	73507	73507	7	7	13	13	59	14
SRR14022756	PRJNA604849	SAMN14000244	ES-C-ST001-25AUG15-0117B	0117B	Enterococcus faecium	Canada/Alberta	Wastewater Human	TypeB	Calgary	S	S	S	S	R	S	S	S	S	S	S	S	36	22	18	17	15	12	2902621	2897960	2889633	2882513	2851848	2742032	25	541792	2899977	2698137	37.96	38.15	281051	281051	210459	210459	4	4	7	7	57	8
SRR14022762	PRJNA604849	SAMN14000243	ES-M-ST001-03MAY16-0152L	0152L	Enterococcus faecium	Canada/Alberta	Wastewater Human	TypeB	Medicine Hat	R	S	S	I	R	S	S	S	S	S	S	S	97	77	55	45	28	15	2782016	2773467	2723817	2650726	2361477	1848628	86	285117	2779957	2698137	38.14	38.15	82296	94108	41637	45071	9	8	21	19	52	21
SRR14022782	PRJNA604849	SAMN14000242	ES-M-ST001-03MAY16-0152E	0152E	Enterococcus faecium	Canada/Alberta	Wastewater Human	Type A	Medicine Hat	S	S	S	S	S	S	S	S	S	S	S	S	106	88	63	53	34	21	2823729	2815681	2745472	2672258	2366231	1912514	95	161599	2820598	2698137	38.01	38.15	79763	79934	36062	39525	14	13	26	24	36	21
SRR14022779	PRJNA604849	SAMN14000241	ES-M-ST001-03MAY16-0152M	0152M	Enterococcus faecium	Canada/Alberta	Wastewater Human	TypeB	Medicine Hat	S	S	S	S	R	I	S	S	S	S	S	S	143	129	85	68	32	13	2596331	2591017	2461790	2338567	1717936	989298	132	124093	2593054	2698137	38.43	38.15	42353	40748	19542	18349	20	22	43	47	31	20
SRR14022783	PRJNA604849	SAMN14000240	ES-M-ST001-03MAY16-0152J	0152J	Enterococcus faecium	Canada/Alberta	Wastewater Human	TypeB	Medicine Hat	S	S	S	S	R	S	S	S	S	S	S	S	174	156	111	76	33	13	2706062	2700025	2573195	2309881	1616033	972223	162	128719	2704006	2698137	38.45	38.15	30939	30939	16711	16711	24	24	54	54	29	20
SRR14022771	PRJNA604849	SAMN14000238	ES-M-ST001-08MAR16-0147M	0147M	Enterococcus faecium	Canada/Alberta	Wastewater Human	Type A	Medicine Hat	R	S	S	R	R	S	S	S	S	S	S	S	122	105	71	63	38	19	2824258	2817075	2721000	2658730	2250097	1573785	111	237781	2821250	2698137	38.03	38.15	52774	54538	28766	33106	16	15	34	31	29	17
SRR14022735	PRJNA604849	SAMN14000237	ES-M-ST001-08MAR16-0147L	0147L	Enterococcus faecium	Canada/Alberta	Wastewater Human	TypeB	Medicine Hat	S	S	S	S	R	S	R	S	R	I	S	S	129	94	69	55	30	15	2765084	2750534	2692129	2582394	2169253	1589804	106	192815	2759795	2698137	38.15	38.15	71981	71981	34140	35438	12	12	27	26	41	20
SRR14022753	PRJNA604849	SAMN14000236	ES-M-ST001-08MAR16-0147I	0147I	Enterococcus faecium	Canada/Alberta	Wastewater Human	TypeB	Medicine Hat	S	S	S	S	I	S	S	S	S	S	S	S	71	58	43	36	25	20	2631551	2625614	2585159	2535479	2353285	2179308	63	286367	2629585	2698137	38.3	38.15	103705	103705	68187	54782	9	9	17	18	52	15
SRR14022770	PRJNA604849	SAMN14000235	ES-M-ST001-08MAR16-0147E	0147E	Enterococcus faecium	Canada/Alberta	Wastewater Human	TypeB	Medicine Hat	S	S	S	S	R	S	S	S	S	I	S	S	97	65	44	35	24	19	2895023	2882107	2836861	2767124	2588099	2432535	74	235091	2889507	2698137	38.23	38.15	121436	127219	83505	99413	9	8	16	14	52	11
SRR14022765	PRJNA604849	SAMN14000234	ES-M-ST001-08MAR16-0147B	0147B	Enterococcus faecium	Canada/Alberta	Wastewater Human	TypeB	Medicine Hat	S	S	S	S	S	S	S	S	S	S	S	S	72	56	41	32	22	19	2791551	2784644	2748650	2685556	2523771	2410255	63	243574	2789794	2698137	38	38.15	187625	187625	70989	82757	7	7	14	13	43	9
SRR14022780	PRJNA604849	SAMN14000233	ES-M-ST001-03NOV15-0137E	0137E	Enterococcus faecium	Canada/Alberta	Wastewater Human	TypeB	Medicine Hat	S	S	S	S	I	S	S	S	S	S	S	S	147	131	87	67	36	14	2655654	2650147	2532544	2373626	1851417	1105224	136	120472	2653246	2698137	38.38	38.15	39869	37475	22605	20779	19	20	42	44	34	20
SRR14022742	PRJNA604849	SAMN14000232	ES-M-ST001-03NOV15-0137C	0137C	Enterococcus faecium	Canada/Alberta	Wastewater Human	Type A	Medicine Hat	S	S	S	S	I	S	S	S	S	S	S	S	83	64	50	44	29	19	2480556	2472695	2434084	2390634	2096003	1744444	69	182048	2476258	2698137	38.18	38.15	76936	69522	38838	29966	11	13	22	27	53	23
SRR14022745	PRJNA604849	SAMN14000231	ES-M-ST001-03NOV15-0137A	0137A	Enterococcus faecium	Canada/Alberta	Wastewater Human	Type A	Medicine Hat	S	S	S	R	R	S	S	S	S	S	S	S	98	84	65	55	37	16	2576351	2568767	2518521	2452934	2170911	1440778	92	164088	2574696	2698137	38.15	38.15	52754	51025	31496	28949	14	15	29	32	38	20
SRR14022763	PRJNA604849	SAMN14000230	ES-M-ST001-15SEP15-0124M	0124M	Enterococcus faecium	Canada/Alberta	Wastewater Human	TypeB	Medicine Hat	S	S	S	S	R	S	S	S	S	S	S	S	141	113	87	68	39	13	2734003	2725834	2667292	2532844	2044814	1078596	118	145786	2729020	2698137	38.26	38.15	42381	43718	23976	25080	20	19	40	39	33	17
SRR14022744	PRJNA604849	SAMN14000229	ES-M-ST001-15SEP15-0124K	0124K	Enterococcus faecium	Canada/Alberta	Wastewater Human	TypeB	Medicine Hat	S	S	S	S	R	S	S	S	S	S	S	S	92	67	51	41	30	19	2707622	2698443	2660668	2586319	2400969	2004717	75	198001	2703787	2698137	38.21	38.15	76711	76711	49251	49251	10	10	20	20	40	15
SRR14022746	PRJNA604849	SAMN14000228	ES-M-ST001-15SEP15-0124J	0124J	Enterococcus faecium	Canada/Alberta	Wastewater Human	TypeB	Medicine Hat	S	S	S	S	R	S	S	S	S	S	S	S	97	78	55	46	29	20	2606698	2596494	2535008	2470517	2189112	1867698	88	203498	2603921	2698137	38.42	38.15	82072	79717	41651	36335	11	12	22	24	37	17
SRR14022775	PRJNA604849	SAMN14000227	ES-M-ST001-15SEP15-0124I	0124I	Enterococcus faecium	Canada/Alberta	Wastewater Human	TypeB	Medicine Hat	S	S	S	S	I	S	S	S	S	S	S	S	88	69	50	38	26	18	2607710	2601202	2546328	2458169	2251092	1906661	72	255871	2603320	2698137	38.31	38.15	94600	94600	49261	44909	10	10	19	21	53	17
SRR14022768	PRJNA604849	SAMN14000226	ES-M-ST002-03NOV15-0138D	0138D	Enterococcus faecium	Canada/Alberta	Wastewater Human	Type A	Medicine Hat	S	S	S	S	S	S	S	S	S	S	S	S	112	92	64	54	34	16	2788549	2781044	2701007	2625606	2301268	1671256	98	212704	2785259	2698137	37.99	38.15	78648	78648	32599	32967	12	12	27	25	54	22
SRR14022773	PRJNA604849	SAMN14000225	ES-M-ST002-03NOV15-0138C	0138C	Enterococcus faecium	Canada/Alberta	Wastewater Human	TypeB	Medicine Hat	S	S	S	S	R	S	S	S	S	S	S	S	122	93	76	61	38	16	2771756	2761036	2721246	2621394	2240581	1449156	103	185628	2768031	2698137	38.19	38.15	55128	55128	28825	32269	15	15	33	31	37	14
SRR14022777	PRJNA604849	SAMN14000224	ES-M-ST002-03NOV15-0138B	0138B	Enterococcus faecium	Canada/Alberta	Wastewater Human	Type A	Medicine Hat	S	S	S	S	S	S	S	S	S	S	S	S	100	81	59	49	30	18	2813864	2805803	2738876	2662242	2366980	1867670	88	203630	2810934	2698137	37.98	38.15	78249	94712	42040	44391	11	10	24	22	52	23
SRR14022766	PRJNA604849	SAMN14000223	ES-M-ST001-13OCT14-0050M	0050M	Enterococcus faecium	Canada/Alberta	Wastewater Human	TypeB	Medicine Hat	S	S	S	R	R	S	R	I	S	R	S	S	101	90	77	62	38	18	2775697	2770983	2730169	2618479	2210094	1479095	95	141881	2774319	2698137	38.4	38.15	52444	54673	31109	32459	17	16	34	32	39	19
SRR14022769	PRJNA604849	SAMN14000222	ES-M-ST001-23NOV14-0060D	0060D	Enterococcus faecium	Canada/Alberta	Wastewater Human	Type A	Medicine Hat	R	S	S	S	I	S	S	S	S	S	I	S	161	142	90	68	38	17	2847746	2838680	2695514	2539051	2025926	1296354	150	154384	2844531	2698137	38	38.15	45682	47393	21814	25340	20	19	43	38	27	17
SRR14022776	PRJNA604849	SAMN14000221	ES-M-ST001-03MAR15-0067A	0067A	Enterococcus faecium	Canada/Alberta	Wastewater Human	Type A	Medicine Hat	S	S	S	S	S	S	S	S	S	S	S	S	131	100	61	47	30	20	2608438	2595917	2494287	2390247	2099031	1707377	109	179641	2602350	2698137	38.07	38.15	69893	67945	37120	34736	13	14	26	28	42	24
SRR14022751	PRJNA604849	SAMN14000220	ES-C-ST001-25AUG14-0039D	0039D	Enterococcus faecium	Canada/Alberta	Wastewater Human	Type A	Calgary	S	S	S	S	I	I	S	S	S	S	S	S	69	51	40	35	28	20	2613457	2606396	2570869	2537982	2427480	2102723	56	267341	2610150	2698137	37.95	38.15	107938	91935	55248	51189	9	10	18	19	50	21
SRR14022748	PRJNA604849	SAMN14000219	ES-C-ST001-25AUG14-0039E	0039E	Enterococcus faecium	Canada/Alberta	Wastewater Human	Type A	Calgary	S	S	S	S	I	I	S	S	S	S	S	S	34	21	15	13	11	9	2655458	2651905	2637189	2620791	2585589	2514217	23	758784	2653481	2698137	37.98	38.15	432715	432715	177573	177573	3	3	5	5	63	7
SRR14022738	PRJNA604849	SAMN14000218	ES-C-ST001-01FEB16-0145K	0145K	Enterococcus faecium	Canada/Alberta	Wastewater Human	TypeB	Calgary	S	S	S	S	R	I	S	S	S	S	S	S	129	84	63	51	31	21	2686635	2671653	2621678	2532980	2218873	1848744	94	163992	2678698	2698137	38.31	38.15	75291	75291	41366	35839	13	13	25	26	40	21
SRR14022759	PRJNA604849	SAMN14000217	ES-C-ST001-01FEB16-0145J	0145J	Enterococcus faecium	Canada/Alberta	Wastewater Human	TypeB	Calgary	S	S	S	S	I	I	S	S	S	S	S	S	123	90	57	48	27	18	2752461	2739258	2657585	2589076	2232994	1913238	102	284999	2748037	2698137	38.21	38.15	84813	84813	36784	41996	11	11	22	21	41	14
SRR14022741	PRJNA604849	SAMN14000216	ES-C-ST001-04JUL16-0154I	0154I	Enterococcus faecium	Canada/Alberta	Wastewater Human	TypeB	Calgary	S	S	S	S	I	S	S	S	S	S	S	S	65	52	40	35	26	19	2548120	2543005	2513946	2481140	2322751	2073699	57	230941	2546358	2698137	38.32	38.15	100690	96721	53692	51062	8	9	16	19	38	13
SRR14022757	PRJNA604849	SAMN14000215	ES-C-ST001-05OCT15-0134A	0134A	Enterococcus faecium	Canada/Alberta	Wastewater Human	TypeB	Calgary	S	S	S	S	R	S	S	S	S	S	S	S	99	62	44	39	29	19	2743807	2731106	2680785	2640461	2477305	2101608	72	255890	2737891	2698137	38.17	38.15	94658	94658	53372	68370	10	10	19	18	41	17
SRR14011014	PRJNA604849	SAMN14000214	HC_VRE0013	VRE0013	Enterococcus faecium	Canada/Alberta	Clinical	Type A	Human clinical; CLS	R	R	I	S	R	S	S	S	R	S	S	S	221	178	118	81	43	10	2935049	2916738	2762099	2497268	1895747	792131	194	107678	2928857	2698137	37.96	38.15	32398	32539	15678	20380	28	25	59	49	19	16
SRR14010972	PRJNA604849	SAMN14000212	HC_VRE0011	VRE0011	Enterococcus faecium	Canada/Alberta	Clinical	Type A	Human clinical; CLS	R	R	R	S	R	S	S	S	R	S	S	S	219	151	103	77	39	15	3034886	3006535	2895379	2708963	2062148	1244071	176	130146	3024996	2698137	37.67	38.15	35690	47227	20188	25950	22	18	49	38	19	15
SRR14011021	PRJNA604849	SAMN14000211	HC_VRE0010	VRE0010	Enterococcus faecium	Canada/Alberta	Clinical	Type A	Human clinical; CLS	R	R	S	S	R	S	S	S	R	S	S	S	216	174	105	71	42	10	2807226	2788512	2606625	2354801	1881159	784483	191	103488	2801185	2698137	37.99	38.15	33600	34525	19514	20807	26	25	53	49	18	14
SRR14011027	PRJNA604849	SAMN14000210	HC_VRE0009	VRE0009	Enterococcus faecium	Canada/Alberta	Clinical	Type A	Human clinical; CLS	R	R	R	S	R	S	S	S	R	S	S	S	204	154	101	76	43	13	2885743	2866001	2728480	2543856	1998778	1017541	170	100711	2877948	2698137	37.83	38.15	34059	34774	21278	23359	24	22	51	45	21	16
SRR14010950	PRJNA604849	SAMN14000209	HC_VRE0008	VRE0008	Enterococcus faecium	Canada/Alberta	Clinical	Type A	Human clinical; CLS	R	R	I	S	R	S	S	S	R	S	S	S	281	204	120	87	40	12	2976058	2946157	2739680	2500301	1745225	805496	228	94776	2963753	2698137	37.82	38.15	29102	33996	14997	17723	31	26	66	54	15	14
SRR14010980	PRJNA604849	SAMN14000208	HC_VRE0007	VRE0007	Enterococcus faecium	Canada/Alberta	Clinical	Type A	Human clinical; CLS	R	R	I	S	R	S	S	S	R	S	S	S	232	186	114	76	39	12	2910664	2891840	2712876	2423199	1813253	907485	201	98785	2902994	2698137	37.93	38.15	31901	33752	16314	20170	27	24	58	49	17	16
SRR14011008	PRJNA604849	SAMN14000207	HC_VRE0005	VRE0005	Enterococcus faecium	Canada/Alberta	Clinical	Type A	Human clinical; CLS	R	R	R	S	R	S	S	S	R	S	S	S	185	145	92	70	37	16	2758670	2741468	2599009	2435206	1932478	1169908	158	103751	2751584	2698137	37.92	38.15	44246	44350	20476	23579	21	20	43	41	29	17
SRR14010959	PRJNA604849	SAMN14000206	HC_VRE0003	VRE0003	Enterococcus faecium	Canada/Alberta	Clinical	Type A	Human clinical; CLS	R	R	S	S	R	S	S	S	R	S	S	S	229	187	117	87	38	12	2933852	2915532	2741082	2516868	1725544	873830	202	115249	2927250	2698137	37.91	38.15	29102	32539	15232	19878	29	25	62	52	17	15
SRR14011023	PRJNA604849	SAMN14000205	HC_VRE0069	VRE0069	Enterococcus faecium	Canada/Alberta	Clinical	Type A	Human clinical; CLS	R	R	R	S	R	S	S	S	R	S	S	S	217	146	99	74	43	15	2986070	2955079	2847053	2670708	2120912	1168953	172	132594	2974633	2698137	37.73	38.15	36572	40381	22112	26772	23	20	48	40	20	14
SRR14011004	PRJNA604849	SAMN14000204	HC_VRE0068	VRE0068	Enterococcus faecium	Canada/Alberta	Clinical	Type A	Human clinical; CLS	R	R	I	S	R	S	S	S	R	S	S	S	225	155	107	77	42	15	3032004	3004959	2885273	2665333	2066961	1121657	174	115248	3019373	2698137	37.67	38.15	36527	43772	20667	26171	24	20	51	41	18	15
SRR14010974	PRJNA604849	SAMN14000203	HC_VRE0067	VRE0067	Enterococcus faecium	Canada/Alberta	Clinical	Type A	Human clinical; CLS	R	R	I	I	R	S	R	S	R	S	S	S	241	173	101	76	40	16	2953477	2925074	2744401	2565478	1986709	1149674	197	128830	2943385	2698137	37.73	38.15	39164	42881	18974	22982	24	21	51	42	43	24
SRR14011018	PRJNA604849	SAMN14000202	HC_VRE0066	VRE0066	Enterococcus faecium	Canada/Alberta	Clinical	Type A	Human clinical; CLS	R	R	R	S	R	S	S	S	R	S	S	S	258	172	110	73	39	12	3006926	2972464	2819099	2551085	1942294	1012510	199	116201	2992555	2698137	37.69	38.15	34659	37796	19644	23304	24	20	53	43	18	12
SRR14010995	PRJNA604849	SAMN14000201	HC_VRE0065	VRE0065	Enterococcus faecium	Canada/Alberta	Clinical	Type A	Human clinical; CLS	R	R	S	S	R	S	S	S	R	S	S	S	234	156	106	78	39	16	3025441	2995868	2873292	2674142	2011139	1233648	178	122794	3012548	2698137	37.65	38.15	34827	42330	20013	23833	23	19	51	40	18	14
SRR14011044	PRJNA604849	SAMN14000200	HC_VRE0064	VRE0064	Enterococcus faecium	Canada/Alberta	Clinical	Type A	Human clinical; CLS	R	R	I	R	R	S	S	S	R	S	S	S	223	157	107	82	43	14	3204617	3178890	3064521	2884392	2236024	1248574	178	122546	3194766	2698137	37.47	38.15	36527	47227	20807	27509	23	17	51	36	23	17
SRR14011036	PRJNA604849	SAMN14000199	HC_VRE0063	VRE0063	Enterococcus faecium	Canada/Alberta	Clinical	Type A	Human clinical; CLS	R	R	S	S	R	S	S	S	R	S	S	S	211	150	102	76	40	14	3002152	2977561	2861919	2674684	2045291	1163501	170	132593	2992246	2698137	37.69	38.15	34964	36572	20667	25569	23	19	49	40	17	14
SRR14010939	PRJNA604849	SAMN14000198	HC_VRE0062	VRE0062	Enterococcus faecium	Canada/Alberta	Clinical	Type A	Human clinical; CLS	R	R	I	S	R	S	S	S	R	S	S	S	217	144	98	77	41	14	2941691	2912237	2804858	2649494	2042959	1141414	170	132593	2931384	2698137	37.68	38.15	34964	38103	20667	25570	23	19	48	41	22	15
SRR14011010	PRJNA604849	SAMN14000197	HC_VRE0061	VRE0061	Enterococcus faecium	Canada/Alberta	Clinical	Type A	Human clinical; CLS	R	R	R	S	R	S	S	S	R	S	S	S	242	164	104	70	42	12	2982284	2954212	2802201	2552737	2048578	1011198	186	116201	2969169	2698137	37.71	38.15	34964	40381	21570	25212	24	20	50	42	23	16
SRR14010948	PRJNA604849	SAMN14000196	HC_VRE0059	VRE0059	Enterococcus faecium	Canada/Alberta	Clinical	Type A	Human clinical; CLS	R	R	I	S	R	S	S	S	R	S	S	S	208	150	105	78	41	14	3016500	2992695	2879302	2682560	2046849	1106536	170	122794	3007890	2698137	37.73	38.15	34964	40760	20188	25569	24	20	51	41	18	15
SRR14010963	PRJNA604849	SAMN14000195	HC_VRE0058	VRE0058	Enterococcus faecium	Canada/Alberta	Clinical	Type A	Human clinical; CLS	R	R	R	S	R	S	S	S	R	S	S	S	223	169	107	73	39	11	2976030	2953859	2802301	2555988	1957032	968003	189	132592	2968176	2698137	37.71	38.15	34964	37802	20667	23554	24	20	51	42	18	13
SRR14010975	PRJNA604849	SAMN14000194	HC_VRE0057	VRE0057	Enterococcus faecium	Canada/Alberta	Clinical	Type A	Human clinical; CLS	R	R	I	S	R	S	S	S	R	S	S	S	252	162	104	79	38	13	3025227	2991688	2851833	2677619	1965519	1104935	186	115249	3009481	2698137	37.69	38.15	34775	40622	19767	23361	23	19	52	41	18	14
SRR14011001	PRJNA604849	SAMN14000193	HC_VRE0056	VRE0056	Enterococcus faecium	Canada/Alberta	Clinical	Type A	Human clinical; CLS	R	R	R	S	R	S	R	S	R	I	S	S	245	169	98	74	36	19	2955637	2924209	2757469	2575281	1963092	1418460	197	139198	2944723	2698137	37.74	38.15	40541	55341	18533	23665	21	18	48	39	21	12
SRR14010979	PRJNA604849	SAMN14000192	HC_VRE0055	VRE0055	Enterococcus faecium	Canada/Alberta	Clinical	Type A	Human clinical; CLS	R	R	S	S	R	S	S	S	R	S	S	S	225	153	102	75	39	16	3024132	2995908	2867013	2677828	2068744	1274739	175	132593	3012255	2698137	37.67	38.15	36572	48487	20188	26168	22	18	48	38	21	16
SRR14011028	PRJNA604849	SAMN14000191	HC_VRE0054	VRE0054	Enterococcus faecium	Canada/Alberta	Clinical	Type A	Human clinical; CLS	R	R	I	S	R	S	S	S	R	S	S	S	205	144	99	75	41	14	3001830	2976215	2865611	2690867	2104846	1173020	165	132593	2992427	2698137	37.7	38.15	36527	42330	22447	27235	22	18	47	38	20	16
SRR14010949	PRJNA604849	SAMN14000190	HC_VRE0053	VRE0053	Enterococcus faecium	Canada/Alberta	Clinical	Type A	Human clinical; CLS	R	R	S	S	R	S	R	S	R	S	S	S	262	155	94	69	40	16	3013620	2965041	2799785	2633740	2166921	1335445	202	132593	2999352	2698137	37.68	38.15	42333	48490	22765	29606	20	17	44	35	20	15
SRR14011017	PRJNA604849	SAMN14000188	HC_VRE0090	VRE0090	Enterococcus faecium	Canada/Alberta	Clinical	Type A	Human clinical; CLS	R	S	S	S	I	S	S	S	R	S	S	S	175	152	96	71	41	12	2760411	2749594	2602659	2420002	1959724	928011	163	116581	2757479	2698137	38.02	38.15	36525	36601	20751	23042	23	22	46	44	22	17
SRR14010999	PRJNA604849	SAMN14000187	HC_VRE0074	VRE0074	Enterococcus faecium	Canada/Alberta	Clinical	Type A	Human clinical; CLS	R	R	I	S	R	S	S	S	R	S	S	S	222	147	101	75	39	15	3023909	2993033	2883950	2696546	2084091	1251458	174	132593	3013149	2698137	37.68	38.15	40389	47227	20188	26772	21	18	47	37	19	15
SRR14011037	PRJNA604849	SAMN14000186	HC_VRE0073	VRE0073	Enterococcus faecium	Canada/Alberta	Clinical	Type A	Human clinical; CLS	R	R	R	S	R	S	S	S	R	S	S	S	263	179	109	75	40	12	3013797	2980525	2809729	2559830	1943332	1005439	207	116201	3000644	2698137	37.67	38.15	33926	36527	19644	23128	25	21	54	44	19	13
SRR14010952	PRJNA604849	SAMN14000185	HC_VRE0072	VRE0072	Enterococcus faecium	Canada/Alberta	Clinical	Type A	Human clinical; CLS	R	R	S	S	R	S	S	S	R	S	S	S	223	154	94	78	43	15	3034688	3005174	2853511	2742619	2195609	1200205	179	130088	3023450	2698137	37.68	38.15	40622	47227	22770	29102	22	19	47	37	26	17
SRR14010961	PRJNA604849	SAMN14000184	HC_VRE0071	VRE0071	Enterococcus faecium	Canada/Alberta	Clinical	Type A	Human clinical; CLS	R	R	I	R	R	S	R	S	R	S	S	S	265	179	97	72	40	17	2943023	2906953	2710593	2532677	2020102	1210058	208	128830	2929395	2698137	37.75	38.15	41753	44609	20524	22982	23	20	49	41	43	26
SRR14011005	PRJNA604849	SAMN14000183	HC_VRE0070	VRE0070	Enterococcus faecium	Canada/Alberta	Clinical	Type A	Human clinical; CLS	R	R	I	I	R	S	S	S	R	S	S	S	186	142	90	71	35	14	2870800	2852796	2720189	2584437	1981690	1219857	158	160400	2865023	2698137	37.79	38.15	44858	45895	20268	24582	19	17	43	37	37	20
SRR14011024	PRJNA604849	SAMN14000182	HC_VRE0104	VRE0104	Enterococcus faecium	Canada/Alberta	Clinical	Type A	Human clinical; CLS	R	R	I	S	R	S	S	S	R	S	S	S	227	154	101	77	40	15	3046495	3017371	2897215	2725674	2099664	1244225	177	132593	3034996	2698137	37.66	38.15	36527	47227	20807	26171	22	18	48	38	18	13
SRR14011039	PRJNA604849	SAMN14000181	HC_VRE0103	VRE0103	Enterococcus faecium	Canada/Alberta	Clinical	Type A	Human clinical; CLS	R	R	I	S	R	S	S	S	R	S	S	S	251	160	104	77	35	14	2969115	2933366	2794378	2607047	1877726	1162125	187	132593	2953827	2698137	37.73	38.15	34775	38073	19644	22112	22	19	51	42	19	14
SRR14011003	PRJNA604849	SAMN14000180	HC_VRE0102	VRE0102	Enterococcus faecium	Canada/Alberta	Clinical	Type A	Human clinical; CLS	R	R	R	S	R	S	S	S	R	S	S	S	243	167	107	73	41	13	3011080	2981183	2831375	2584438	2029168	1071102	190	130161	2997865	2698137	37.68	38.15	34964	40622	20648	25212	24	20	51	41	19	13
SRR14010998	PRJNA604849	SAMN14000179	HC_VRE0100	VRE0100	Enterococcus faecium	Canada/Alberta	Clinical	Type A	Human clinical; CLS	R	R	S	S	R	S	S	S	R	S	S	S	204	145	99	79	40	14	3026752	3004058	2892230	2749606	2082450	1185319	162	132593	3016697	2698137	37.68	38.15	36527	42330	20264	26480	22	18	49	38	20	15
SRR14010956	PRJNA604849	SAMN14000178	HC_VRE0099	VRE0099	Enterococcus faecium	Canada/Alberta	Clinical	Type A	Human clinical; CLS	R	R	S	S	R	S	S	S	R	S	S	S	220	160	111	82	42	14	2983104	2958412	2839332	2631552	1954407	1003861	179	100712	2972962	2698137	37.75	38.15	34525	34964	19983	23368	27	23	55	45	18	14
SRR14010994	PRJNA604849	SAMN14000177	HC_VRE0098	VRE0098	Enterococcus faecium	Canada/Alberta	Clinical	Type A	Human clinical; CLS	R	R	R	R	R	S	S	S	R	S	I	S	252	205	111	82	42	11	2869085	2848591	2607544	2391959	1761273	698315	223	81296	2862209	2698137	37.87	38.15	30102	30944	15902	17520	30	28	63	56	24	19
SRR14010978	PRJNA604849	SAMN14000176	HC_VRE0097	VRE0097	Enterococcus faecium	Canada/Alberta	Clinical	Type A	Human clinical; CLS	R	R	I	S	R	S	S	S	R	S	S	S	233	177	109	81	43	14	2975768	2953315	2793936	2593944	1968595	989395	196	112539	2967657	2698137	37.79	38.15	33268	34964	19848	23397	27	23	55	46	20	14
SRR14011015	PRJNA604849	SAMN14000174	HC_VRE0095	VRE0095	Enterococcus faecium	Canada/Alberta	Clinical	Type A	Human clinical; CLS	R	R	S	S	R	S	S	S	R	S	S	S	235	160	108	78	42	15	3037359	3009576	2886141	2667529	2048944	1134287	181	115249	3024801	2698137	37.7	38.15	34964	42330	19848	25521	24	20	53	42	16	13
SRR14011033	PRJNA604849	SAMN14000173	HC_VRE0094	VRE0094	Enterococcus faecium	Canada/Alberta	Clinical	Type A	Human clinical; CLS	R	R	R	R	R	R	S	S	R	S	S	S	266	193	106	78	44	14	2884375	2855733	2642865	2439760	1887741	879849	214	92639	2872182	2698137	37.8	38.15	31553	34554	16634	20245	28	26	58	51	24	18
SRR14010954	PRJNA604849	SAMN14000172	HC_VRE0093	VRE0093	Enterococcus faecium	Canada/Alberta	Clinical	Type A	Human clinical; CLS	R	R	S	S	R	S	S	S	R	S	S	S	219	154	106	78	39	15	3029771	3003424	2891355	2687710	2040629	1236434	176	130124	3020067	2698137	37.69	38.15	34964	47227	19878	25570	22	18	50	39	18	14
SRR14010993	PRJNA604849	SAMN14000171	HC_VRE0092	VRE0092	Enterococcus faecium	Canada/Alberta	Clinical	Type A	Human clinical; CLS	R	R	R	S	R	S	S	S	R	S	S	S	237	177	114	74	41	11	2998889	2974224	2820091	2530964	1986695	970847	197	123159	2989007	2698137	37.72	38.15	34659	36572	18267	23361	24	20	54	43	20	12
SRR14010969	PRJNA604849	SAMN14000170	HC_VRE0089	VRE0089	Enterococcus faecium	Canada/Alberta	Clinical	Type A	Human clinical; CLS	R	R	R	R	R	S	S	S	R	S	S	S	213	166	104	71	39	14	2784996	2766866	2611778	2381481	1860673	994310	178	100138	2775774	2698137	37.96	38.15	34723	34775	17562	20340	24	23	50	47	22	14
SRR14010947	PRJNA604849	SAMN14000169	HC_VRE0088	VRE0088	Enterococcus faecium	Canada/Alberta	Clinical	Type A	Human clinical; CLS	R	R	I	S	R	S	S	S	R	S	S	S	234	189	119	83	36	10	2925136	2905603	2726519	2464404	1639291	778722	205	122861	2917910	2698137	37.95	38.15	27808	31134	15678	20188	30	26	63	54	18	13
SRR14011025	PRJNA604849	SAMN14000168	HC_VRE0087	VRE0087	Enterococcus faecium	Canada/Alberta	Clinical	Type A	Human clinical; CLS	R	R	R	S	R	S	R	S	R	I	S	S	242	177	101	74	34	21	2935323	2908847	2728527	2537948	1915563	1489251	199	129994	2925256	2698137	37.83	38.15	50340	52452	17867	21861	21	19	48	39	24	14
SRR14011040	PRJNA604849	SAMN14000167	HC_VRE0086	VRE0086	Enterococcus faecium	Canada/Alberta	Clinical	Type A	Human clinical; CLS	R	R	R	S	R	S	S	S	R	S	S	S	220	155	100	76	41	13	2888365	2862865	2736890	2563162	1991812	1057724	176	104608	2877714	2698137	37.79	38.15	34775	36572	20084	23360	23	20	49	43	21	16
SRR14011026	PRJNA604849	SAMN14000166	HC_VRE0085	VRE0085	Enterococcus faecium	Canada/Alberta	Clinical	Type A	Human clinical; CLS	R	R	R	S	R	S	S	S	R	S	S	S	247	189	116	75	40	13	2981116	2956946	2767927	2467321	1884610	1013699	210	123159	2972359	2698137	37.78	38.15	31901	34525	16214	23042	26	22	57	46	16	11
SRR14011032	PRJNA604849	SAMN14000165	HC_VRE0160	VRE 0160	Enterococcus faecium	Canada/Alberta	Clinical	Type A	Human clinical; CLS	R	R	R	S	R	S	S	S	R	S	S	S	189	162	103	72	40	12	2909550	2898116	2751248	2527724	2005436	1032962	172	132592	2905400	2698137	37.86	38.15	36527	37802	20648	24800	22	20	48	41	18	12
SRR14011006	PRJNA604849	SAMN14000164	HC_VRE0162	VRE 0162	Enterococcus faecium	Canada/Alberta	Clinical	Type A	Human clinical; CLS	R	R	R	S	R	S	S	S	R	S	S	S	235	180	110	72	38	12	2933661	2911232	2734362	2451852	1863696	952474	198	116201	2924225	2698137	37.88	38.15	34775	36527	18268	22392	25	22	54	45	16	12
SRR14011011	PRJNA604849	SAMN14000163	HC_VRE0075	VRE0075	Enterococcus faecium	Canada/Alberta	Clinical	Type A	Human clinical; CLS	R	R	R	S	R	S	S	S	R	S	S	S	214	174	110	80	45	12	2912824	2897967	2730583	2512111	1942418	852972	186	115477	2906904	2698137	37.9	38.15	32525	34026	19620	23042	28	25	56	49	17	14
SRR14010958	PRJNA604849	SAMN14000162	HC_VRE0076	VRE0076	Enterococcus faecium	Canada/Alberta	Clinical	Type A	Human clinical; CLS	R	R	I	S	R	S	S	S	R	S	S	S	195	153	107	80	42	12	2967877	2950740	2835207	2634268	1986551	957657	168	116210	2961856	2698137	37.79	38.15	34773	35300	20188	23832	26	22	53	44	17	13
SRR14011035	PRJNA604849	SAMN14000161	HC_VRE0077	VRE0077	Enterococcus faecium	Canada/Alberta	Clinical	Type A	Human clinical; CLS	R	R	R	S	R	S	S	S	R	S	S	S	233	186	110	75	41	13	2969261	2949778	2756083	2493502	1909340	975530	203	116201	2962296	2698137	37.77	38.15	33055	34776	19070	22467	27	23	56	46	19	14
SRR14010983	PRJNA604849	SAMN14000160	HC_VRE0078		Enterococcus faecium	Canada/Alberta	Clinical	Type A														272	193	119	85	38	11	2882966	2850408	2669533	2435382	1706978	728085	217	128830	2869047	2698137	37.86	38.15	32213	35622	14235	16743	29	26	62	54	37	24
SRR14010988	PRJNA604849	SAMN14000159	HC_VRE0080	VRE0080	Enterococcus faecium	Canada/Alberta	Clinical	Type A	Human clinical; CLS	R	S	S	S	R	S	S	S	R	S	S	S	194	161	106	83	39	13	2816465	2804319	2657821	2492079	1803873	931685	170	102013	2810796	2698137	37.87	38.15	32390	34965	17390	20188	25	24	54	49	28	20
SRR14010989	PRJNA604849	SAMN14000158	HC_VRE0081	VRE0081	Enterococcus faecium	Canada/Alberta	Clinical	Type A	Human clinical; CLS	R	R	I	S	R	S	S	S	R	S	S	S	209	148	98	70	41	14	2803328	2779591	2665102	2460019	1975623	1065151	166	130142	2793409	2698137	37.92	38.15	36527	36572	21848	23361	22	21	47	44	20	14
SRR14010935	PRJNA604849	SAMN14000156	HC_VRE0083	VRE0083	Enterococcus faecium	Canada/Alberta	Clinical	Type A	Human clinical; CLS	R	R	R	S	R	S	R	S	R	I	S	S	257	169	100	73	40	16	2922825	2888557	2725303	2524139	2002933	1219779	196	157803	2908034	2698137	37.81	38.15	35616	40440	19571	24274	22	19	48	41	22	13
SRR14010943	PRJNA604849	SAMN14000150	HC_VRE0142	VRE 0142	Enterococcus faecium	Canada/Alberta	Clinical	Type A	Human clinical; CLS	R	R	R	S	R	S	S	S	R	S	S	S	221	197	115	76	38	11	2851221	2841214	2617179	2329584	1717319	847528	205	103582	2847298	2698137	38.01	38.15	29102	32525	13626	17154	28	25	60	53	16	11
SRR14011000	PRJNA604849	SAMN14000149	HC_VRE0145	VRE 0145	Enterococcus faecium	Canada/Alberta	Clinical	Type A	Human clinical; CLS	R	R	R	S	R	S	S	S	R	S	S	S	200	175	116	86	40	12	2882957	2870750	2718406	2510422	1775579	838785	186	98240	2879567	2698137	37.95	38.15	31901	32539	16984	19087	28	26	60	52	20	16
SRR14010938	PRJNA604849	SAMN14000148	HC_VRE0146	VRE 0146	Enterococcus faecium	Canada/Alberta	Clinical	Type A	Human clinical; CLS	R	R	I	S	R	S	S	S	R	S	S	S	238	198	120	77	41	11	2934260	2917299	2715086	2409587	1823966	814276	213	116201	2928273	2698137	37.89	38.15	31900	34310	14634	19644	28	25	60	51	17	11
SRR14010937	PRJNA604849	SAMN14000147	HC_VRE0147	VRE 0147	Enterococcus faecium	Canada/Alberta	Clinical	Type A	Human clinical; CLS	R	R	I	S	R	S	S	S	R	S	S	S	213	174	112	71	39	11	2922281	2904846	2750018	2454741	1887110	954249	190	128053	2916535	2698137	37.84	38.15	33268	34965	19514	22467	24	21	53	45	18	14
SRR14010951	PRJNA604849	SAMN14000146	HC_VRE0148	VRE 0148	Enterococcus faecium	Canada/Alberta	Clinical	Type A	Human clinical; CLS	R	R	I	S	R	S	S	S	R	S	S	S	238	176	117	82	41	12	2990412	2965651	2808560	2552697	1881621	874695	196	116210	2980235	2698137	37.81	38.15	33268	34951	17092	22077	28	24	58	48	17	14
SRR14011029	PRJNA604849	SAMN14000145	HC_VRE0149	VRE 0149	Enterococcus faecium	Canada/Alberta	Clinical	Type A	Human clinical; CLS	R	R	I	S	R	I	S	S	R	S	S	S	236	179	109	76	40	13	2979300	2955115	2774964	2521922	1910403	1011118	200	115250	2970806	2698137	37.76	38.15	33268	34964	19070	23042	26	22	55	45	18	13
SRR14010960	PRJNA604849	SAMN14000144	HC_VRE0150	VRE 0150	Enterococcus faecium	Canada/Alberta	Clinical	Type A	Human clinical; CLS	R	R	R	S	R	S	S	S	R	S	S	S	236	168	104	74	41	12	2995927	2968763	2811654	2587759	2025195	1005296	189	116209	2984551	2698137	37.73	38.15	36527	40622	20648	25212	24	20	51	41	20	14
SRR14011007	PRJNA604849	SAMN14000143	HC_VRE0151	VRE 0151	Enterococcus faecium	Canada/Alberta	Clinical	Type A	Human clinical; CLS	R	R	I	S	R	S	S	S	R	S	S	S	236	158	102	77	38	15	3060847	3030689	2896280	2719414	2065195	1268844	179	132593	3046664	2698137	37.66	38.15	39962	48487	19878	26171	21	17	49	37	22	16
SRR14010973	PRJNA604849	SAMN14000142	HC_VRE0152	VRE 0152	Enterococcus faecium	Canada/Alberta	Clinical	Type A	Human clinical; CLS	R	R	I	S	R	I	S	S	R	S	S	S	170	125	79	62	39	17	2767552	2746924	2637860	2511977	2132167	1369465	142	148299	2760277	2698137	38.14	38.15	48486	54705	26937	28773	18	17	37	35	27	15
SRR14010941	PRJNA604849	SAMN14000141	HC_VRE0154	VRE 0154	Enterococcus faecium	Canada/Alberta	Clinical	Type A	Human clinical; CLS	R	R	I	S	R	S	S	S	R	S	S	S	213	186	115	85	34	12	2858857	2847869	2656307	2433785	1586644	863331	195	105079	2854646	2698137	38.01	38.15	29102	31901	15029	17154	29	26	62	55	16	13
SRR14010970	PRJNA604849	SAMN14000140	HC_VRE0156	VRE 0156	Enterococcus faecium	Canada/Alberta	Clinical	Type A	Human clinical; CLS	R	R	R	S	R	S	S	S	R	I	S	S	239	176	100	74	36	19	2908980	2883104	2686491	2499944	1889522	1333923	198	100988	2899520	2698137	37.88	38.15	40426	41208	17598	21678	22	20	50	42	20	12
SRR14010966	PRJNA604849	SAMN14000139	HC_VRE0157	VRE 0157	Enterococcus faecium	Canada/Alberta	Clinical	Type A	Human clinical; CLS	R	R	I	S	R	S	S	S	R	S	S	S	211	154	108	77	38	14	2987351	2963776	2843719	2618620	1976610	1117966	172	132593	2977619	2698137	37.73	38.15	36527	43772	19644	24879	23	19	50	40	16	13
SRR14010957	PRJNA604849	SAMN14000138	HC_VRE0158	VRE 0158	Enterococcus faecium	Canada/Alberta	Clinical	Type A	Human clinical; CLS	R	R	I	S	R	S	S	S	R	S	S	S	226	154	100	75	40	15	3037092	3007145	2882070	2707202	2114785	1247395	179	132593	3026188	2698137	37.68	38.15	40381	47227	20807	27235	21	18	47	37	22	17
SRR14010991	PRJNA604849	SAMN14000137	HC_VRE0159	VRE 0159	Enterococcus faecium	Canada/Alberta	Clinical	Type A	Human clinical; CLS	R	R	I	S	R	S	S	S	R	S	S	S	240	179	115	79	40	11	3022008	2995408	2842660	2585707	1912900	888017	203	115249	3013306	2698137	37.59	38.15	34659	36527	18097	22539	27	22	57	45	15	13
SRR14010987	PRJNA604849	SAMN14000136	HC_VRE0052	VRE0052	Enterococcus faecium	Canada/Alberta	Clinical	Type A	Human clinical; CLS	R	R	I	S	R	S	S	S	R	S	S	S	240	169	103	78	38	14	3033120	3006030	2844275	2663389	2000396	1178881	188	115249	3020149	2698137	37.73	38.15	36119	40622	19848	23833	22	18	51	39	18	14
SRR14010996	PRJNA604849	SAMN14000135	HC_VRE0049	VRE0049	Enterococcus faecium	Canada/Alberta	Clinical	Type A	Human clinical; CLS	R	R	R	S	R	S	R	S	R	S	S	S	228	192	114	82	41	11	2829396	2814926	2614389	2383563	1748131	699635	204	81295	2824231	2698137	37.95	38.15	32306	33442	15198	16525	29	27	62	56	24	16
SRR14011031	PRJNA604849	SAMN14000134	HC_VRE0017	VRE0017	Enterococcus faecium	Canada/Alberta	Clinical	Type A	Human clinical; CLS	R	R	I	S	R	S	S	S	R	S	S	S	212	170	108	80	40	13	2917170	2899341	2729730	2532575	1876268	940570	186	101537	2911153	2698137	37.92	38.15	33738	34774	18726	20806	26	23	55	47	17	16
SRR14011009	PRJNA604849	SAMN14000133	HC_VRE0016	VRE0016	Enterococcus faecium	Canada/Alberta	Clinical	Type A	Human clinical; CLS	R	R	R	S	R	S	S	S	R	S	S	S	223	192	115	78	39	11	2788105	2775234	2568264	2286452	1665184	701431	203	90960	2783848	2698137	38.01	38.15	29337	30088	14911	15516	29	28	62	58	22	16
SRR14010982	PRJNA604849	SAMN14000132	HC_VRE0015	VRE0015	Enterococcus faecium	Canada/Alberta	Clinical	Type A	Human clinical; CLS	R	R	S	S	R	S	S	S	R	S	S	S	213	176	111	84	42	11	2960705	2944105	2785518	2587228	1883353	856150	190	104608	2955043	2698137	37.85	38.15	31901	34525	19514	23042	28	24	57	48	19	14
SRR14010934	PRJNA604849	SAMN14000130	HC_VRE0038	VRE0038	Enterococcus faecium	Canada/Alberta	Clinical	Type A	Human clinical; CLS	R	R	I	S	R	S	S	S	R	S	S	S	239	183	109	82	40	13	2984961	2963525	2777208	2587978	1887930	975360	200	104608	2976068	2698137	37.8	38.15	32612	34775	18968	22311	26	22	57	46	16	15
SRR14010967	PRJNA604849	SAMN14000129	HC_VRE0037	VRE0037	Enterococcus faecium	Canada/Alberta	Clinical	Type A	Human clinical; CLS	R	R	R	I	R	S	S	S	R	S	S	S	226	180	112	79	42	12	2982540	2963937	2803586	2564849	1945259	932401	196	116201	2975106	2698137	37.76	38.15	33268	36527	19514	23361	26	22	55	46	19	14
SRR14010992	PRJNA604849	SAMN14000127	HC_VRE0035	VRE0035	Enterococcus faecium	Canada/Alberta	Clinical	Type A	Human clinical; CLS	R	R	R	R	R	S	S	S	R	S	S	S	224	141	90	71	37	16	2927507	2892329	2772524	2644154	2083247	1365819	172	132594	2915310	2698137	37.72	38.15	44814	50004	22361	28472	18	16	42	35	19	13
SRR14011043	PRJNA604849	SAMN14000126	HC_VRE0034	VRE0034	Enterococcus faecium	Canada/Alberta	Clinical	Type A	Human clinical; CLS	R	R	R	S	R	S	S	S	R	S	S	S	236	192	121	84	40	14	2967778	2950525	2777628	2511711	1826684	973747	205	110820	2959853	2698137	37.84	38.15	31090	33934	15232	19514	28	24	61	50	17	12
SRR14010944	PRJNA604849	SAMN14000125	HC_VRE0033	VRE0033	Enterococcus faecium	Canada/Alberta	Clinical	Type A	Human clinical; CLS	R	R	R	S	R	S	S	S	R	S	S	S	234	183	115	84	35	13	2891102	2870691	2693954	2468859	1699970	961844	198	101076	2882644	2698137	37.91	38.15	31417	33040	15292	17844	26	23	59	51	19	12
SRR14010965	PRJNA604849	SAMN14000124	HC_VRE0032	VRE0032	Enterococcus faecium	Canada/Alberta	Clinical	Type A	Human clinical; CLS	R	R	R	S	R	S	S	S	R	S	S	S	196	165	110	82	41	11	2913159	2897912	2754177	2556333	1896292	867922	180	101515	2909296	2698137	37.91	38.15	34525	34964	18441	21915	26	23	55	47	13	12
SRR14011034	PRJNA604849	SAMN14000123	HC_VRE0031	VRE0031	Enterococcus faecium	Canada/Alberta	Clinical	Type A	Human clinical; CLS	R	R	R	R	R	S	S	S	R	S	I	S	278	200	108	78	45	14	2987217	2957512	2723827	2505098	1962861	905931	222	92641	2972532	2698137	37.68	38.15	33442	36566	17521	23663	29	25	58	48	24	18
SRR14011012	PRJNA604849	SAMN14000121	HC_VRE0029	VRE0029	Enterococcus faecium	Canada/Alberta	Clinical	Type A	Human clinical; CLS	R	R	R	S	R	S	S	S	R	R	S	S	233	195	127	91	41	10	3054056	3038478	2862016	2603591	1787877	736388	210	100712	3048577	2698137	37.73	38.15	30592	32539	15561	20648	32	26	67	52	15	13
SRR14010997	PRJNA604849	SAMN14000120	HC_VRE0028	VRE0028	Enterococcus faecium	Canada/Alberta	Clinical	Type A	Human clinical; CLS	R	R	R	S	R	S	S	S	R	S	S	S	221	171	119	80	40	12	2950035	2930807	2787825	2505295	1821191	856659	184	101515	2940351	2698137	37.83	38.15	32723	34622	17154	21292	28	25	59	49	16	15
SRR14011013	PRJNA604849	SAMN14000119	HC_VRE0027	VRE0027	Enterococcus faecium	Canada/Alberta	Clinical	Type A	Human clinical; CLS	R	R	I	S	R	S	S	S	R	S	S	S	199	142	99	74	41	15	3009423	2985136	2879968	2700532	2137495	1233253	163	132593	3000722	2698137	37.75	38.15	40622	47227	22447	27970	21	18	46	37	19	15
SRR14011041	PRJNA604849	SAMN14000118	HC_VRE0026	VRE0026	Enterococcus faecium	Canada/Alberta	Clinical	Type A	Human clinical; CLS	R	R	I	S	R	S	S	S	R	S	S	S	236	181	108	75	38	14	2892423	2869835	2688189	2442633	1849369	1023515	199	97739	2883889	2698137	37.86	38.15	34764	38926	15900	20232	25	22	54	46	22	13
SRR14011016	PRJNA604849	SAMN14000117	HC_VRE0025	VRE0025	Enterococcus faecium	Canada/Alberta	Clinical	Type A	Human clinical; CLS	R	R	S	S	R	S	S	S	R	S	S	S	224	174	115	82	36	13	2960106	2939160	2788167	2539510	1787046	994050	190	116202	2951243	2698137	37.84	38.15	33268	34775	15862	20013	26	22	58	47	19	15
SRR14010940	PRJNA604849	SAMN14000116	HC_VRE0024	VRE0024	Enterococcus faecium	Canada/Alberta	Clinical	Type A	Human clinical; CLS	R	R	I	S	R	S	S	S	R	S	S	S	233	198	123	81	42	11	2943551	2928579	2722298	2421036	1791394	794686	212	110006	2938478	2698137	37.89	38.15	29102	32492	14338	20648	30	26	63	53	19	14
SRR14010945	PRJNA604849	SAMN14000115	HC_VRE0023	VRE0023	Enterococcus faecium	Canada/Alberta	Clinical	Type A	Human clinical; CLS	R	R	R	I	R	S	R	S	R	S	S	S	223	189	113	83	33	11	2894406	2880868	2686454	2460538	1661573	845436	200	107629	2889002	2698137	37.82	38.15	32231	38203	15245	17692	26	23	59	50	23	17
SRR14011038	PRJNA604849	SAMN14000113	HC_VRE0021	VRE0021	Enterococcus faecium	Canada/Alberta	Clinical	Type A	Human clinical; CLS	R	R	R	R	R	S	S	S	R	S	S	S	221	178	107	82	39	14	2970834	2953374	2786414	2612242	1888642	1027264	194	116210	2964939	2698137	37.81	38.15	34723	36527	19410	22351	26	22	55	45	18	15
SRR14010981	PRJNA604849	SAMN14000112	HC_VRE0020	VRE0020	Enterococcus faecium	Canada/Alberta	Clinical	Type A	Human clinical; CLS	R	R	S	S	R	S	S	S	R	S	S	S	252	200	113	78	38	11	2901194	2879924	2653626	2403557	1775442	851026	218	123159	2892863	2698137	37.93	38.15	30747	33613	14487	18566	27	24	59	50	18	14
SRR14011002	PRJNA604849	SAMN14000111	HC_VRE0019	VRE0019	Enterococcus faecium	Canada/Alberta	Clinical	Type A	Human clinical; CLS	R	R	R	I	R	S	S	S	R	S	I	S	244	173	108	76	40	12	3000803	2972589	2816027	2577362	1948757	1021001	194	130161	2988381	2698137	37.71	38.15	33268	36527	19688	23128	25	20	54	44	19	13
SRR14010990	PRJNA604849	SAMN14000110	HC_VRE0018	VRE0018	Enterococcus faecium	Canada/Alberta	Clinical	Type A	Human clinical; CLS	R	R	S	S	R	S	S	S	R	S	S	S	232	193	127	88	38	8	2920867	2903273	2733527	2443193	1615312	573880	209	107612	2915288	2698137	37.96	38.15	27854	30841	14608	17389	33	29	68	58	17	13
SRR14010985	PRJNA604849	SAMN14000108	HC_VRE0040	VRE0040	Enterococcus faecium	Canada/Alberta	Clinical	Type A	Human clinical; CLS	R	R	S	S	R	I	S	S	R	S	S	S	228	191	122	78	40	11	2916103	2899616	2735438	2425042	1821328	809734	208	116201	2911530	2698137	37.92	38.15	34022	34964	15851	19100	27	24	59	50	17	13
SRR14010946	PRJNA604849	SAMN14000107	HC_VRE0043	VRE0043	Enterococcus faecium	Canada/Alberta	Clinical	Type A	Human clinical; CLS	R	R	R	I	R	S	S	S	R	S	R	S	245	187	103	76	40	16	2923950	2898460	2690304	2488637	1914012	1047390	209	128830	2915100	2698137	37.78	38.15	37509	42880	17434	22032	26	23	54	45	37	27
SRR14010942	PRJNA604849	SAMN14000106	HC_VRE0044	VRE0044	Enterococcus faecium	Canada/Alberta	Clinical	Type A	Human clinical; CLS	R	R	R	S	R	S	R	S	R	S	S	S	255	167	99	74	39	17	2968686	2932859	2771620	2591697	2045938	1334605	196	157763	2954396	2698137	37.71	38.15	38755	47500	18876	25304	21	18	47	39	23	15
SRR14010984	PRJNA604849	SAMN14000105	HC_VRE0045	VRE0045	Enterococcus faecium	Canada/Alberta	Clinical	Type A	Human clinical; CLS	R	R	S	S	R	S	S	S	R	S	S	S	235	174	108	76	43	13	2990949	2966480	2796573	2551910	1965689	948508	194	120362	2981257	2698137	37.74	38.15	34525	36572	20648	23554	27	23	55	46	17	13
SRR14010968	PRJNA604849	SAMN14000104	HC_VRE0047	VRE0047	Enterococcus faecium	Canada/Alberta	Clinical	Type A	Human clinical; CLS	R	R	S	S	R	S	S	S	R	S	S	S	221	161	101	79	39	14	3007135	2983164	2835839	2676455	2022095	1200352	180	132593	2997147	2698137	37.74	38.15	34658	38207	19878	23833	22	18	50	40	19	15
SRR14010955	PRJNA604849	SAMN14000102	HC_VRE0050	VRE0050	Enterococcus faecium	Canada/Alberta	Clinical	Type A	Human clinical; CLS	R	R	S	S	R	S	S	S	R	S	S	S	185	158	108	82	36	15	2837230	2826822	2695625	2504744	1764853	1054571	167	115221	2833982	2698137	37.94	38.15	35065	36237	17634	20207	25	23	53	48	34	19
SRR14010962	PRJNA604849	SAMN14000101	HC_VRE0051	VRE0051	Enterococcus faecium	Canada/Alberta	Clinical	Type A	Human clinical; CLS	R	R	I	S	R	S	S	S	R	S	S	S	218	177	115	84	42	12	2920325	2903813	2742346	2531055	1856401	863864	191	116210	2914122	2698137	37.87	38.15	32549	34021	17073	20702	28	25	58	50	18	15
SRR14026527	PRJNA604849	SAMN14000099	HC_NS0441	NS0441	Enterococcus faecium	Canada/Alberta	Clinical	TypeB	Human clinical; CLS	S	S	S	S	I	S	S	S	S	S	S	S	84	59	43	39	32	21	2719030	2708526	2671287	2636385	2530064	2131763	69	209383	2715896	2698137	38.3	38.15	89699	89699	54250	56344	9	9	20	19	34	13
SRR14026510	PRJNA604849	SAMN14000098	HC_NS0216	NS0216	Enterococcus faecium	Canada/Alberta	Clinical	Type A	Human clinical; CLS	R	S	S	S	R	S	S	S	R	S	S	S	229	168	110	80	43	13	3089887	3063942	2923832	2710713	2068357	1039025	192	114601	3081160	2698137	37.57	38.15	34659	40303	20188	25505	26	20	54	42	16	13
SRR14026523	PRJNA604849	SAMN14000097	HC_NS0176	NS0176	Enterococcus faecium	Canada/Alberta	Clinical	Type A	Human clinical; CLS	R	S	S	S	R	S	S	S	R	S	I	S	205	145	95	76	40	15	2913064	2887346	2778985	2646066	2051288	1200559	167	148282	2903393	2698137	37.74	38.15	36527	40622	23042	26168	21	19	46	39	31	16
SRR14026511	PRJNA604849	SAMN14000096	HC_NS0590	NS0590	Enterococcus faecium	Canada/Alberta	Clinical	TypeB	Human clinical; CLS	S	S	S	S	R	S	S	S	S	S	S	S	111	74	54	48	33	20	2841124	2829031	2779112	2738618	2466742	1976644	84	221082	2835486	2698137	38.02	38.15	73025	74477	42245	49251	11	10	24	21	43	14
SRR14026551	PRJNA604849	SAMN14000095	HC_NS0554	NS0554	Enterococcus faecium	Canada/Alberta	Clinical	Type A	Human clinical; CLS	R	S	S	I	R	S	S	S	I	S	R	S	180	142	88	72	35	16	2775396	2758684	2626271	2513263	1896123	1236034	158	160309	2770700	2698137	38.07	38.15	43891	45753	21890	23833	20	19	43	41	30	17
SRR14026553	PRJNA604849	SAMN14000092	HC_NS0721	NS0721	Enterococcus faecium	Canada/Alberta	Clinical	Type A	Human clinical; CLS	R	S	S	R	I	S	S	S	R	S	S	S	204	168	115	85	40	8	2765766	2749319	2607271	2394972	1660788	566185	182	108053	2759816	2698137	37.98	38.15	30147	30651	16349	17878	30	29	60	57	25	15
SRR14026534	PRJNA604849	SAMN14000091	HC_NS1050	NS1050	Enterococcus faecium	Canada/Alberta	Clinical	Type A	Human clinical; CLS	R	S	S	S	R	S	S	S	R	S	S	S	236	157	105	74	40	14	2962058	2930807	2808224	2583201	1998870	1107722	181	116202	2948819	2698137	37.71	38.15	36500	40622	20130	23361	23	20	50	42	19	15
SRR14026539	PRJNA604849	SAMN14000090	HC_NS1042		Enterococcus faecium	Canada/Alberta	Clinical	Type A														217	168	108	80	42	11	2922930	2903583	2754205	2540463	1919432	870078	186	100247	2915948	2698137	37.82	38.15	34525	34965	17879	22706	26	23	55	47	19	17
SRR14026529	PRJNA604849	SAMN14000089	HC_NS1001	NS1001	Enterococcus faecium	Canada/Alberta	Clinical	Type A	Human clinical; CLS	R	S	S	S	R	S	S	S	R	S	I	S	204	144	100	76	42	14	2955553	2932602	2828755	2657785	2077355	1118623	162	136701	2945653	2698137	37.73	38.15	36500	43773	22447	25570	23	19	48	40	19	15
SRR14026516	PRJNA604849	SAMN14000088	HC_NS0972	NS0972	Enterococcus faecium	Canada/Alberta	Clinical	Type A	Human clinical; CLS	R	S	S	R	R	S	S	S	R	S	S	S	196	157	110	81	38	11	2830874	2814483	2704536	2494525	1809277	858107	170	118845	2824653	2698137	37.87	38.15	34526	36134	16953	18758	25	23	54	48	31	19
SRR14026554	PRJNA604849	SAMN14000087	HC_NS0940	NS0940	Enterococcus faecium	Canada/Alberta	Clinical	Type A	Human clinical; CLS	R	S	S	S	R	S	S	S	R	S	S	S	204	150	97	75	43	15	2996624	2975472	2851052	2691369	2147782	1187641	166	130142	2987639	2698137	37.68	38.15	38038	43772	23042	27235	22	19	47	39	22	16
SRR14026517	PRJNA604849	SAMN14000086	HC_NS0794	NS0794	Enterococcus faecium	Canada/Alberta	Clinical	Type A	Human clinical; CLS	R	S	S	S	R	S	S	S	R	S	S	S	164	124	74	58	33	13	2770014	2753727	2623305	2500652	2079088	1390950	137	347440	2763606	2698137	37.85	38.15	52920	52920	25571	26937	13	13	33	31	25	14
SRR14026555	PRJNA604849	SAMN14000085	HC_NS0790	NS0790	Enterococcus faecium	Canada/Alberta	Clinical	Type A	Human clinical; CLS	R	S	S	S	R	S	S	S	R	S	S	S	187	136	98	73	40	15	2897781	2876433	2778098	2594041	2030385	1184596	155	116202	2889945	2698137	37.81	38.15	37394	46727	21727	25003	21	19	46	40	24	17
SRR14026535	PRJNA604849	SAMN14000084	HC_NS1689	NS1689	Enterococcus faecium	Canada/Alberta	Clinical	Type A	Human clinical; CLS	R	S	S	I	R	S	R	S	R	S	R	S	238	178	111	80	41	14	3049482	3025795	2838730	2605849	1967892	1046805	198	121519	3039771	2698137	37.74	38.15	34964	36572	18141	23420	26	22	56	44	19	13
SRR14026519	PRJNA604849	SAMN14000083	HC_NS1659	NS1659	Enterococcus faecium	Canada/Alberta	Clinical	Type A	Human clinical; CLS	R	S	S	S	I	S	S	S	R	S	S	S	233	180	114	83	39	12	2980934	2958885	2786018	2567014	1845842	916392	198	132605	2972297	2698137	37.78	38.15	32450	34775	16580	21411	27	23	58	47	19	16
SRR14026530	PRJNA604849	SAMN14000082	HC_NS1531	NS1531	Enterococcus faecium	Canada/Alberta	Clinical	Type A	Human clinical; CLS	R	S	S	R	R	S	R	S	R	S	S	S	273	210	118	82	36	12	3010577	2986345	2744724	2477923	1689217	876102	230	121519	3000859	2698137	37.82	38.15	29102	33268	14997	20828	29	25	64	51	18	14
SRR14026515	PRJNA604849	SAMN14000081	HC_NS1359	NS1359	Enterococcus faecium	Canada/Alberta	Clinical	Type A	Human clinical; CLS	R	S	S	I	I	I	S	S	R	S	S	S	179	147	95	76	32	14	2752444	2740008	2612972	2481986	1758525	1066016	158	136748	2747389	2698137	38.01	38.15	43891	43891	19394	20336	21	21	46	44	31	19
SRR14026552	PRJNA604849	SAMN14000080	HC_NS1332	NS1332	Enterococcus faecium	Canada/Alberta	Clinical	TypeB	Human clinical; CLS	R	S	S	S	I	I	S	S	R	S	S	S	241	196	119	84	36	11	2909935	2891172	2691106	2430385	1698810	820388	212	119497	2902749	2698137	37.95	38.15	31961	33724	14005	16423	28	25	63	52	25	16
SRR14026550	PRJNA604849	SAMN14000078	HC_SS0003	SS 0003	Enterococcus faecium	Canada/Alberta	Clinical	Type A	Human clinical; CLS	R	S	S	S	R	I	S	S	R	S	S	S	233	167	100	75	42	14	2904165	2878080	2720982	2537098	2007050	1021447	188	113577	2893956	2698137	37.79	38.15	35388	36572	20188	24605	25	22	50	43	21	16
SRR14026542	PRJNA604849	SAMN14000077	HC_SS0046	SS 0046	Enterococcus faecium	Canada/Alberta	Clinical	Type A	Human clinical; CLS	R	S	S	R	R	S	S	S	S	I	R	S	131	105	71	54	33	19	2648208	2637504	2570648	2441844	2075888	1604362	115	155285	2644781	2698137	38.04	38.15	67151	67151	27868	25715	15	15	30	31	26	17
SRR14026544	PRJNA604849	SAMN14000076	HC_NS0120	NS0120	Enterococcus faecium	Canada/Alberta	Clinical	TypeB	Human clinical; CLS	S	S	S	S	I	S	S	S	R	S	S	S	94	75	55	47	32	24	2753728	2747398	2705600	2647717	2388859	2119017	80	258990	2750428	2698137	38.24	38.15	75233	75233	52224	52224	12	12	23	23	41	20
SRR14026509	PRJNA604849	SAMN14000075	HC_NS0215	NS0215	Enterococcus faecium	Canada/Alberta	Clinical	TypeB	Human clinical; CLS	S	S	S	S	R	S	S	S	S	S	S	S	78	62	46	35	30	22	2659280	2653535	2618005	2545879	2446940	2148279	67	192735	2656468	2698137	38.24	38.15	95112	95112	54771	54771	11	11	20	20	41	16
SRR14026548	PRJNA604849	SAMN14000074	HC_SS0013	SS 0013	Enterococcus faecium	Canada/Alberta	Clinical	Type A	Human clinical; CLS	S	S	S	S	I	R	S	S	I	I	S	S	42	32	29	24	18	16	2559598	2557312	2547533	2509211	2405159	2327668	33	307662	2557923	2698137	37.97	38.15	158223	155017	87140	85317	5	6	11	12	56	14
SRR14026514	PRJNA604849	SAMN14000073	HC_SS0015	SS 0015	Enterococcus faecium	Canada/Alberta	Clinical	Type A	Human clinical; CLS	R	S	S	R	R	R	S	S	R	S	S	S	222	167	99	73	42	17	2916864	2892853	2732788	2545206	2050975	1146383	188	128695	2908394	2698137	37.79	38.15	42881	47456	20669	25559	24	22	48	41	42	25
SRR14026547	PRJNA604849	SAMN14000072	HC_SS0018	SS 0018	Enterococcus faecium	Canada/Alberta	Clinical	TypeB	Human clinical; CLS	S	S	S	S	R	R	S	S	S	S	S	S	96	72	53	42	31	16	2647696	2639709	2591941	2509894	2322550	1801932	81	202190	2645243	2698137	38.28	38.15	92097	92097	40394	38039	10	10	20	21	44	17
SRR14026521	PRJNA604849	SAMN14000071	HC_SS0024	SS 0024	Enterococcus faecium	Canada/Alberta	Clinical	Type A	Human clinical; CLS	R	S	S	S	R	S	S	S	R	S	S	S	214	166	107	75	44	15	2963770	2944586	2799231	2560408	2026988	1081275	181	100606	2955760	2698137	37.81	38.15	34525	34964	20229	25570	26	22	53	44	16	13
SRR14026518	PRJNA604849	SAMN14000070	HC_SS0026		Enterococcus faecium	Canada/Alberta	Clinical	Type A														127	107	77	58	37	18	2859134	2850777	2780017	2642200	2284890	1576531	113	162052	2855645	2698137	37.96	38.15	54101	56963	30870	35747	16	14	32	29	32	19
SRR14026538	PRJNA604849	SAMN14000069	HC_SS0036	SS 0036	Enterococcus faecium	Canada/Alberta	Clinical	Type A	Human clinical; CLS	R	S	S	I	S	R	R	S	R	S	S	S	221	160	98	75	39	18	2907514	2881899	2732877	2567831	2018499	1269496	181	128829	2897303	2698137	37.78	38.15	42881	47458	20524	22982	22	20	47	40	41	25
SRR14026524	PRJNA604849	SAMN14000067	HC_NS210	NS0210	Enterococcus faecium	Canada/Alberta	Clinical	TypeB	Human clinical; CLS	S	S	S	S	I	S	S	S	S	S	S	S	95	63	44	36	27	20	2664212	2652979	2606017	2546947	2392819	2157992	71	254020	2658384	2698137	38.25	38.15	96798	90968	66069	66069	9	10	18	18	38	15
SRR14026526	PRJNA604849	SAMN14000066	HC_NS0211	NS0211	Enterococcus faecium	Canada/Alberta	Clinical	TypeB	Human clinical; CLS	S	S	S	S	S	S	S	S	S	S	S	S	88	67	52	44	29	20	2723502	2715704	2675428	2617912	2366658	2039871	73	187010	2719837	2698137	38.3	38.15	86802	86802	44487	53923	11	11	21	20	34	16
SRR14026545	PRJNA604849	SAMN14000065	HC_NS564	NS0564	Enterococcus faecium	Canada/Alberta	Clinical	Type A	Human clinical; CLS	R	S	S	S	S	S	R	S	R	R	S	S	292	174	101	79	37	15	3025759	2977561	2801135	2642564	1971881	1164430	213	129134	3005154	2698137	37.56	38.15	39975	46142	17646	23680	23	19	51	40	25	15
SRR14026513	PRJNA604849	SAMN14000064	CB_0139J	0139J	Enterococcus faecium	Canada/Alberta	Wastewater Agr.	Type A	Feedlot D	S	S	S	R	R	S	S	S	S	S	S	S	46	31	26	24	15	14	2626903	2620144	2607695	2596601	2450034	2422450	37	472501	2625016	2698137	37.86	38.15	242551	216705	102376	102376	4	5	9	9	63	12
SRR14026512	PRJNA604849	SAMN14000063	CB_0104A	0104A	Enterococcus faecium	Canada/Alberta	Wastewater Agr.	Type A	Feedlot D	S	S	S	R	R	S	S	S	S	S	S	S	47	35	30	29	19	17	2602041	2597153	2585038	2578284	2412387	2340320	39	305968	2600280	2698137	37.95	38.15	145714	145714	86748	86748	6	6	12	12	59	14
SRR14026532	PRJNA604849	SAMN14000062	CB_0121K	0121K	Enterococcus faecium	Canada/Alberta	Wastewater Agr.	Type A	Feedlot B	S	S	S	R	R	S	S	S	S	S	R	S	92	67	49	38	29	22	2621402	2611181	2561626	2481385	2338134	2088649	75	217667	2616452	2698137	37.99	38.15	84629	84629	53885	51953	11	11	20	21	46	19
SRR14026549	PRJNA604849	SAMN14000061	CB_0093J	0093J	Enterococcus faecium	Canada/Alberta	Wastewater Agr.	Type A	Feedlot D	S	S	S	R	R	S	S	S	I	S	S	S	82	62	51	44	30	16	2442188	2435882	2413706	2365175	2145390	1588019	66	179358	2438927	2698137	38.14	38.15	90742	65572	43392	38618	10	12	22	26	54	19
SRR14026522	PRJNA604849	SAMN14000060	CB_0069I	0069I	Enterococcus faecium	Canada/Alberta	Wastewater Agr.	Type A	Feedlot D	S	S	S	R	R	S	S	S	I	S	S	S	82	63	53	46	29	16	2423233	2416878	2394302	2345771	2072980	1583132	67	179358	2419923	2698137	38.16	38.15	73351	65572	38780	28526	11	13	22	28	55	21
SRR14026465	PRJNA604849	SAMN14000058	CB_0183	Ent_0183	Enterococcus faecium	Canada/Alberta	Natural Water	Type A	Feedlot A	S	S	S	S	I	S	S	S	S	I	S	S	113	93	71	59	36	18	2569438	2562891	2495959	2406185	2008462	1328573	97	118822	2565654	2698137	38.09	38.15	50359	48261	29997	24732	18	19	33	37	44	24
SRR14026493	PRJNA604849	SAMN14000057	CB_0182	EntR_0182	Enterococcus faecium	Canada/Alberta	Wastewater Agr.	TypeB	Feedlot A	S	S	S	R	R	S	S	S	S	R	S	S	78	69	59	55	40	17	2572279	2570033	2539033	2502626	2283779	1460850	70	213122	2570562	2698137	38.38	38.15	62907	60886	37073	34397	15	16	29	31	48	19
SRR14026485	PRJNA604849	SAMN14000056	CB_0158	EntR_0158	Enterococcus faecium	Canada/Alberta	Wastewater Agr.	Type A	Feedlot A	S	S	S	S	R	S	S	S	I	S	S	S	107	77	61	52	35	19	2537097	2526364	2483037	2414263	2142736	1575542	84	148636	2531305	2698137	38.13	38.15	60212	57187	35617	29055	14	15	27	31	39	21
SRR14026506	PRJNA604849	SAMN14000055	CB_0150	EntR_0150	Enterococcus faecium	Canada/Alberta	Wastewater Agr.	Type A	Feedlot C	S	S	S	R	R	S	S	S	S	I	S	S	80	65	55	48	33	22	2542714	2537128	2509910	2460529	2180328	1833848	69	191227	2539805	2698137	38.14	38.15	64442	63934	39267	30660	13	14	24	28	43	25
SRR14026461	PRJNA604849	SAMN14000054	CB_1216	SWEnt_1216	Enterococcus faecium	Canada/Alberta	Wastewater Agr.	TypeB	Feedlot C	S	S	S	R	I	S	S	S	S	S	S	S	102	85	72	58	40	17	2784161	2776875	2739255	2641552	2340231	1479591	92	141505	2781725	2698137	38.33	38.15	55976	59287	33653	34468	16	15	32	30	34	18
SRR14026475	PRJNA604849	SAMN14000053	CB_1210	SWEnt_1210	Enterococcus faecium	Canada/Alberta	Wastewater Agr.	TypeB	Feedlot C	S	S	S	S	R	S	S	S	S	S	S	S	105	79	57	48	30	18	2606110	2596315	2539446	2467680	2193719	1754298	88	201205	2602110	2698137	38.39	38.15	82586	82586	40495	37733	12	12	23	25	51	21
SRR14026454	PRJNA604849	SAMN14000052	CB_1208	SWEnt_1208	Enterococcus faecium	Canada/Alberta	Wastewater Agr.	TypeB	Feedlot C	S	S	S	S	S	S	S	S	S	S	S	S	93	72	57	43	33	20	2743514	2736490	2687830	2581987	2410937	1883360	77	154205	2739426	2698137	38.22	38.15	78219	80612	46322	46396	13	12	24	23	43	19
SRR14026497	PRJNA604849	SAMN14000051	CB_0396	SWEntR_0396	Enterococcus faecium	Canada/Alberta	Wastewater Agr.	Type A	Feedlot A	S	S	S	R	R	S	S	S	S	I	R	S	96	64	46	40	28	17	2648455	2638807	2592935	2550505	2347065	1963232	69	237673	2641709	2698137	37.97	38.15	102013	100915	46532	43196	8	9	18	19	49	16
SRR14026449	PRJNA604849	SAMN14000050	CB_0386	SWEntR_0386	Enterococcus faecium	Canada/Alberta	Wastewater Agr.	TypeB	Feedlot C	S	S	S	I	R	S	S	S	S	I	S	S	98	63	46	38	31	21	2668111	2656528	2619287	2554452	2422877	2041974	72	175222	2661882	2698137	38.26	38.15	84197	84197	60450	60450	12	12	21	21	47	18
SRR14026468	PRJNA604849	SAMN14000049	CB_0385	SWEntR_0385	Enterococcus faecium	Canada/Alberta	Wastewater Agr.	TypeB	Feedlot C	S	S	S	S	R	S	S	S	S	I	S	S	74	55	41	36	24	19	2678152	2671742	2637996	2597764	2378401	2180765	60	353653	2674950	2698137	38.26	38.15	107767	107767	73083	73083	9	9	17	17	43	14
SRR14026458	PRJNA604849	SAMN14000048	CB_0383	SWEntR_0383	Enterococcus faecium	Canada/Alberta	Wastewater Agr.	TypeB	Feedlot C	S	S	S	I	R	S	S	S	S	I	S	S	70	56	44	38	29	21	2669922	2664007	2637123	2588092	2424251	2130501	61	202431	2667635	2698137	38.28	38.15	96587	96587	68518	68518	12	12	20	20	43	18
SRR14026505	PRJNA604849	SAMN14000047	CB_0379	SWEntR_0379	Enterococcus faecium	Canada/Alberta	Wastewater Agr.	TypeB	Feedlot C	S	S	S	I	R	S	S	S	S	R	S	S	69	56	42	36	26	20	2674565	2669747	2635548	2587929	2408137	2171572	60	208065	2672434	2698137	38.26	38.15	103873	103873	73083	73083	10	10	18	18	49	16
SRR14026507	PRJNA604849	SAMN14000046	CB_0348	SWEntR_0348	Enterococcus faecium	Canada/Alberta	Wastewater Agr.	TypeB	Feedlot C	S	S	S	R	R	S	S	S	S	R	S	S	42	32	26	26	21	17	2590814	2588164	2571949	2571949	2502059	2367273	34	301146	2589523	2698137	38.31	38.15	136455	136455	107347	100713	7	7	12	13	58	13
SRR14026464	PRJNA604849	SAMN14000045	CB_0338	SWEntR_0338	Enterococcus faecium	Canada/Alberta	Wastewater Agr.	TypeB	Feedlot C	S	S	S	I	R	S	S	S	S	I	S	S	86	60	46	40	31	19	2712881	2703043	2672725	2629147	2470651	2034113	69	192840	2709279	2698137	38.27	38.15	98531	98531	54562	54562	10	10	19	19	43	14
SRR14026470	PRJNA604849	SAMN14000044	CB_0309	SWEntR_0309	Enterococcus faecium	Canada/Alberta	Wastewater Agr.	Type A	Feedlot C	S	S	S	R	R	S	S	S	S	S	S	S	82	56	36	31	25	18	2663350	2654168	2602678	2567118	2476645	2247781	63	356454	2658565	2698137	37.92	38.15	131118	131118	60402	60402	7	7	14	14	49	14
SRR14026479	PRJNA604849	SAMN14000043	CB_0303	SWEntR_0303	Enterococcus faecium	Canada/Alberta	Wastewater Agr.	TypeB	Feedlot C	S	S	S	I	R	S	S	S	S	I	S	S	107	67	50	39	26	19	2936168	2922825	2876315	2785215	2548635	2289285	77	248001	2929610	2698137	38.11	38.15	113905	114299	63994	74661	9	8	18	16	36	12
SRR14026466	PRJNA604849	SAMN14000042	CB_0235	SWEntR_0235	Enterococcus faecium	Canada/Alberta	Wastewater Agr.	TypeB	Feedlot C	S	S	S	S	R	S	S	S	S	I	S	S	100	72	57	47	32	21	2837914	2826830	2788540	2714862	2450237	2073919	82	380077	2833901	2698137	38.2	38.15	76693	80891	43790	52339	11	10	23	21	52	18
SRR14026481	PRJNA604849	SAMN14000041	CB_0048	SWEntR_0048	Enterococcus faecium	Canada/Alberta	Wastewater Agr.	Type A	Feedlot C	S	S	S	R	R	S	S	S	S	I	S	S	68	47	37	32	23	18	2583302	2575479	2555150	2516536	2351178	2159234	53	241030	2580157	2698137	38.03	38.15	131133	115784	63316	59513	7	8	15	16	52	19
SRR14026533	PRJNA604849	SAMN14000040	CB_0127I	0127I	Enterococcus faecium	Canada/Alberta	Wastewater Agr.	Type A	Feedlot D	S	S	S	R	R	S	S	S	S	S	S	S	95	71	50	36	28	23	2665015	2655681	2599470	2505617	2392614	2221039	80	261062	2662062	2698137	37.92	38.15	80996	80996	65043	64439	11	11	19	20	63	20
SRR14026499	PRJNA604849	SAMN14000039	CB_0179	Ent_0179	Enterococcus faecium	Canada/Alberta	Wastewater Agr.	TypeB	Feedlot A	S	S	S	S	I	S	S	S	I	S	S	S	54	46	44	41	31	21	2699946	2697938	2693072	2668716	2485754	2121011	47	345450	2698548	2698137	38.39	38.15	89486	89486	53007	53007	10	10	20	20	47	16
SRR14026502	PRJNA604849	SAMN14000038	CB_0932	SWEnt_0932	Enterococcus faecium	Canada/Alberta	Wastewater Agr.	TypeB	Feedlot A	S	S	S	S	R	S	S	S	S	S	S	S	116	93	70	56	38	17	2651770	2642939	2581334	2473873	2192958	1389846	101	136552	2648639	2698137	38.35	38.15	58510	56063	33915	33143	16	17	32	33	40	20
SRR14026456	PRJNA604849	SAMN14000037	CB_0933	SWEnt_0933	Enterococcus faecium	Canada/Alberta	Wastewater Agr.	Type A	Feedlot A	S	S	S	R	I	S	S	S	I	S	S	S	89	69	56	50	32	17	2441321	2434926	2405066	2358935	2034387	1450569	73	158879	2437866	2698137	38.19	38.15	62107	51876	38618	27571	13	15	26	32	53	23
SRR14026442	PRJNA604849	SAMN14000036	CB_0225	SWEntR_0225	Enterococcus faecium	Canada/Alberta	Wastewater Agr.	Type A	Feedlot A	S	S	S	R	R	S	S	S	R	S	S	S	115	94	76	62	32	16	2446893	2440716	2390218	2291553	1754062	1227058	97	157932	2443168	2698137	38.22	38.15	50048	38349	23591	19806	16	19	36	44	44	21
SRR14024950	PRJNA604849	SAMN14000035	FC_0142B	0142B	Enterococcus faecium	Canada/Alberta	Agriculture	TypeB	Feedlot A	S	S	S	R	R	R	S	S	R	I	S	S	111	77	52	42	26	18	2847581	2836365	2778980	2699302	2415662	2125298	83	351279	2840928	2698137	38.12	38.15	86564	96394	43536	61188	9	8	19	17	60	18
SRR14024989	PRJNA604849	SAMN14000033	FC_0493A	0493A	Enterococcus faecium	Canada/Alberta	Agriculture	TypeB	Feedlot A	S	S	S	S	R	I	S	S	S	S	S	S	130	83	55	45	29	21	2715439	2697731	2622249	2547075	2262373	1936719	99	173449	2708938	2698137	38.28	38.15	73205	73205	46333	46333	12	12	23	23	41	22
SRR14024988	PRJNA604849	SAMN14000032	FC_0280B	0280B	Enterococcus faecium	Canada/Alberta	Agriculture	TypeB	Feedlot A	S	S	S	S	I	R	S	S	S	S	S	S	94	80	66	54	34	19	2768820	2763584	2727050	2641692	2299312	1718880	85	190107	2766891	2698137	38.26	38.15	61117	62014	38207	42371	14	13	28	26	46	21
SRR14024954	PRJNA604849	SAMN14000031	FC_0278B	0278B	Enterococcus faecium	Canada/Alberta	Agriculture	TypeB	Feedlot A	S	S	S	S	I	I	S	S	S	S	S	S	150	136	102	74	38	12	2689953	2685834	2597530	2390058	1786373	882298	139	110825	2687605	2698137	38.41	38.15	34845	34845	20741	20741	24	24	49	49	25	17
SRR14025003	PRJNA604849	SAMN14000029	FC_0064E	0064E	Enterococcus faecium	Canada/Alberta	Agriculture	TypeB	Feedlot A	S	S	S	R	I	R	S	S	S	S	S	S	36	29	27	26	24	16	2646172	2643752	2638870	2629826	2586896	2304587	32	360078	2645588	2698137	38.34	38.15	154915	147421	74436	74307	6	7	12	13	47	12
SRR14024948	PRJNA604849	SAMN14000027	FC_0811C	0811C	Enterococcus faecium	Canada/Alberta	Agriculture	Type A	Feedlot A	S	S	S	R	R	S	S	S	S	S	S	S	76	61	55	39	28	18	2496248	2489656	2470942	2344744	2175436	1814177	66	167958	2493443	2698137	38.12	38.15	96335	85764	47156	34738	10	11	20	23	49	21
SRR14024964	PRJNA604849	SAMN14000025	FC_0512A	0512A	Enterococcus faecium	Canada/Alberta	Agriculture	TypeB	Feedlot C	S	S	S	R	R	R	S	S	S	S	S	S	148	136	105	77	38	9	2576858	2571471	2492689	2284778	1621505	657242	141	100648	2575397	2698137	38.49	38.15	31123	30364	18241	16915	26	28	53	58	27	19
SRR14025000	PRJNA604849	SAMN14000024	FC_0221I	0221I	Enterococcus faecium	Canada/Alberta	Agriculture	Type A	Feedlot C	S	S	S	R	R	R	S	I	I	I	I	S	136	128	95	75	46	8	2564282	2562209	2463001	2317010	1844895	535779	129	79251	2562833	2698137	38.1	38.15	32909	32673	22454	17786	27	29	50	55	45	31
SRR14024980	PRJNA604849	SAMN14000023	FC_0113I	0113I	Enterococcus faecium	Canada/Alberta	Agriculture	Type A	Feedlot B	S	S	S	R	R	S	S	S	S	S	R	S	65	44	36	29	25	16	2539794	2531971	2512954	2465171	2409198	2088324	50	276466	2536471	2698137	37.95	38.15	124150	117980	74337	55147	6	7	13	15	46	16
SRR14024952	PRJNA604849	SAMN14000022	FC_0103C	0103C	Enterococcus faecium	Canada/Alberta	Agriculture	TypeB	Feedlot B	S	S	S	S	S	R	S	S	S	S	S	S	97	61	47	37	27	19	2851367	2838495	2801639	2734147	2569935	2253709	72	289439	2845632	2698137	38.04	38.15	114321	115676	59436	61045	9	8	17	16	40	11
SRR14024983	PRJNA604849	SAMN14000021	FC_0035L	0035L	Enterococcus faecium	Canada/Alberta	Agriculture	Type A	Feedlot B	S	S	S	R	R	R	S	S	S	I	I	S	100	65	47	40	30	20	2762688	2751694	2702904	2655004	2489843	2162094	71	242705	2755706	2698137	37.84	38.15	105402	105402	54649	56824	9	9	19	18	49	17
SRR14024971	PRJNA604849	SAMN14000020	FC_0035D	0035D	Enterococcus faecium	Canada/Alberta	Agriculture	Type A	Feedlot B	S	S	S	R	I	R	S	S	S	S	S	S	62	44	37	30	27	20	2500547	2494272	2475817	2422967	2373193	2124884	48	251855	2496972	2698137	38.08	38.15	106037	101630	56756	51283	8	9	16	19	52	20
SRR14024958	PRJNA604849	SAMN14000019	FC_0035B	0035B	Enterococcus faecium	Canada/Alberta	Agriculture	TypeB	Feedlot B	S	S	S	I	S	S	S	S	S	S	S	S	98	69	55	40	27	17	2821113	2809501	2766901	2661830	2436168	2054505	79	395964	2816155	2698137	38.1	38.15	103716	105946	47722	60484	9	8	19	17	35	10
SRR14024973	PRJNA604849	SAMN14000018	FC_0029B	0029B	Enterococcus faecium	Canada/Alberta	Agriculture	TypeB	Feedlot B	S	S	S	I	S	S	S	S	S	I	S	S	87	61	44	31	26	20	2836945	2826991	2779961	2684142	2608203	2352449	69	271561	2832343	2698137	38.04	38.15	120981	123964	60779	73687	9	8	16	15	30	10
SRR14024961	PRJNA604849	SAMN14000017	FC_0029A	0029A	Enterococcus faecium	Canada/Alberta	Agriculture	Type A	Feedlot B	S	S	S	S	I	S	S	S	S	S	S	S	72	47	38	33	21	15	2600702	2590697	2560414	2522104	2318885	2094868	55	256631	2596528	2698137	38	38.15	157795	157795	59334	59020	7	7	13	14	57	17
SRR14024949	PRJNA604849	SAMN14000016	FC_0021A	0021A	Enterococcus faecium	Canada/Alberta	Agriculture	TypeB	Feedlot B	S	S	S	I	S	I	S	S	S	I	S	S	111	71	53	44	32	21	2751583	2740136	2692489	2624985	2425781	2015997	75	225415	2742911	2698137	38.13	38.15	75096	76082	47994	47994	12	11	22	22	39	15
SRR14024978	PRJNA604849	SAMN14000015	FC_0826B	0826B	Enterococcus faecium	Canada/Alberta	Agriculture	Type A	Feedlot B	S	S	S	R	R	I	S	I	I	S	S	S	98	74	53	44	27	15	2599232	2590521	2534083	2471650	2221438	1817718	80	194283	2594890	2698137	38.02	38.15	114453	99065	45599	32461	9	10	18	20	47	22
SRR14024975	PRJNA604849	SAMN14000014	FC_0710J	0710J	Enterococcus faecium	Canada/Alberta	Agriculture	Type A	Feedlot C	R	S	S	R	R	I	S	S	S	I	S	S	81	61	43	35	24	18	2571304	2563584	2521870	2472232	2279467	2028489	67	262354	2568171	2698137	38.03	38.15	99714	98130	56532	51023	8	9	17	18	55	18
SRR14024990	PRJNA604849	SAMN14000013	FC_0606J	0606J	Enterococcus faecium	Canada/Alberta	Agriculture	Type A	Feedlot B	S	S	S	R	R	I	S	I	I	I	I	S	111	86	55	45	29	22	2731228	2723101	2641956	2577747	2312847	2003276	91	235572	2726510	2698137	37.85	38.15	78721	78721	48363	48363	12	12	23	23	48	20
SRR14024984	PRJNA604849	SAMN14000012	FC_0606I	0606I	Enterococcus faecium	Canada/Alberta	Agriculture	Type A	Feedlot B	R	S	S	R	R	I	S	R	I	R	I	S	139	116	76	60	34	19	2625941	2617616	2507137	2396205	1946396	1399201	120	151993	2619895	2698137	38.04	38.15	51125	50549	23917	22277	18	19	35	38	41	27
SRR14024974	PRJNA604849	SAMN14000011	FC_0603I	0603I	Enterococcus faecium	Canada/Alberta	Agriculture	Type A	Feedlot B	S	S	S	R	R	I	S	S	S	I	I	S	126	107	78	58	37	18	2657719	2651311	2571915	2432382	2123337	1442432	111	157576	2653865	2698137	38.05	38.15	51084	51079	30414	30085	16	17	33	34	38	23
SRR14024972	PRJNA604849	SAMN14000010	FC_0555I	0555I	Enterococcus faecium	Canada/Alberta	Agriculture	Type A	Feedlot B	S	S	S	R	R	I	S	I	I	S	S	S	101	78	55	45	29	20	2602871	2592692	2537427	2458618	2206376	1902131	87	168963	2599062	2698137	37.99	38.15	91204	91204	48946	36798	11	11	21	23	42	22
SRR14024963	PRJNA604849	SAMN14000009	FC_0554I	0554I	Enterococcus faecium	Canada/Alberta	Agriculture	Type A	Feedlot B	S	S	S	R	R	S	S	R	S	S	S	S	101	79	65	50	32	17	2530163	2520690	2486100	2382583	2102884	1528995	87	162955	2526795	2698137	38.13	38.15	66496	62782	37743	30104	13	14	26	30	49	24
SRR14024979	PRJNA604849	SAMN14000008	FC_0555C	0555C	Enterococcus faecium	Canada/Alberta	Agriculture	TypeB	Feedlot B	S	S	S	R	I	R	S	I	S	I	S	S	61	50	44	35	28	15	2682331	2678303	2659566	2594819	2479991	1974234	54	272266	2680900	2698137	38.32	38.15	135885	135885	49870	49870	8	8	16	16	51	12
SRR14024956	PRJNA604849	SAMN14000007	FC_0670J	0670J	Enterococcus faecium	Canada/Alberta	Agriculture	TypeB	Feedlot D	S	S	S	R	R	R	S	S	I	R	S	S	113	69	45	37	23	17	2643336	2627352	2568808	2512232	2290482	2070136	79	285951	2634664	2698137	38.3	38.15	117005	117005	62097	54782	8	8	16	17	52	20
SRR14025002	PRJNA604849	SAMN14000005	FC_0251K	0251K	Enterococcus faecium	Canada/Alberta	Agriculture	Type A	Feedlot D	S	S	S	R	R	S	S	S	I	I	I	S	105	92	70	51	31	16	2540670	2535811	2467838	2329125	1984293	1453444	95	169362	2538041	2698137	38.08	38.15	55356	55071	28027	23195	13	14	29	33	48	21
SRR14024976	PRJNA604849	SAMN14000004	FC_0251J	0251J	Enterococcus faecium	Canada/Alberta	Agriculture	Type A	Feedlot D	S	S	S	R	R	R	S	S	I	I	I	S	136	122	94	65	35	13	2532302	2526806	2446100	2227637	1731716	888219	126	104248	2529677	2698137	38.15	38.15	39247	38510	19882	16788	22	24	43	50	42	27
SRR14024986	PRJNA604849	SAMN14000001	FC_0241J	0241J	Enterococcus faecium	Canada/Alberta	Agriculture	Type A	Feedlot D	S	S	S	R	R	S	S	S	I	S	S	S	133	115	87	67	33	15	2477057	2471497	2391217	2244997	1705103	1101643	119	148728	2474035	2698137	38.18	38.15	39694	35331	20443	15924	19	22	40	50	44	30
SRR14024960	PRJNA604849	SAMN14000000	FC_0251A	0251A	Enterococcus faecium	Canada/Alberta	Agriculture	Type A	Feedlot D	S	S	S	R	R	R	S	S	I	I	S	S	120	111	86	62	33	10	2534738	2531769	2464084	2273573	1767675	920386	113	154640	2533137	2698137	38.14	38.15	40114	39178	21715	17361	18	20	39	46	43	26
SRR14024981	PRJNA604849	SAMN13999998	FC_0194A	0194A	Enterococcus faecium	Canada/Alberta	Agriculture	Type A	Feedlot D	S	S	S	R	I	R	S	S	I	S	S	S	106	91	69	57	35	18	2463168	2457127	2395468	2307163	1924809	1344542	96	175767	2460737	2698137	38.14	38.15	51214	49443	27756	21978	16	19	33	40	45	20
SRR14024985	PRJNA604849	SAMN13999997	FC_0191C	0191C	Enterococcus faecium	Canada/Alberta	Agriculture	TypeB	Feedlot D	S	S	S	I	S	I	S	S	S	S	S	S	147	107	79	65	44	16	2774539	2762591	2688510	2577118	2226463	1168541	111	113705	2765430	2698137	38.15	38.15	45933	46069	30602	30873	21	20	39	38	32	18
SRR14024999	PRJNA604849	SAMN13999996	FC_0119B	0119B	Enterococcus faecium	Canada/Alberta	Agriculture	TypeB	Feedlot D	S	S	S	R	I	R	S	S	S	I	S	S	64	44	35	30	27	19	2839639	2831963	2807239	2771957	2717957	2416045	52	508455	2837284	2698137	38.15	38.15	109390	109390	81583	81723	7	7	15	14	54	16
SRR14024966	PRJNA604849	SAMN13999995	FC_0845J	0845J	Enterococcus faecium	Canada/Alberta	Agriculture	Type A	Feedlot D	S	S	S	R	R	R	S	S	R	I	S	S	70	53	43	35	21	16	2555612	2549615	2522779	2462252	2222970	2057941	57	231727	2552873	2698137	38.03	38.15	128878	125146	75658	58795	7	8	14	16	59	19
SRR14025001	PRJNA604849	SAMN13999994	FC_0836K	0836K	Enterococcus faecium	Canada/Alberta	Agriculture	Type A	Feedlot D	S	S	S	R	R	S	S	S	I	I	S	S	69	55	43	36	25	20	2609779	2602936	2572871	2526576	2346416	2176294	61	222237	2607987	2698137	38	38.15	122925	117681	62968	53761	8	9	16	18	51	21
SRR14024994	PRJNA604849	SAMN13999993	FC_0834B	0834B	Enterococcus faecium	Canada/Alberta	Agriculture	Type A	Feedlot D	S	S	S	S	I	S	S	S	R	I	S	S	72	58	48	41	29	20	2442614	2435957	2416387	2368553	2182387	1860822	64	175947	2440763	2698137	38.16	38.15	85618	80008	51309	39591	10	12	20	24	48	19
SRR14024957	PRJNA604849	SAMN13999992	FC_0770I	0770I	Enterococcus faecium	Canada/Alberta	Agriculture	TypeB	Feedlot D	S	S	S	R	R	I	S	S	S	I	S	S	103	57	37	31	22	19	2643503	2626034	2581111	2541865	2394115	2271613	70	285951	2635217	2698137	38.31	38.15	130697	105808	71917	71917	7	8	15	15	63	18
SRR14024967	PRJNA604849	SAMN13999991	FC_0681I	0681I	Enterococcus faecium	Canada/Alberta	Agriculture	Type A	Feedlot D	S	S	S	R	R	R	S	S	I	I	S	S	47	28	22	19	15	11	2562117	2554357	2540348	2517873	2448615	2307375	36	461190	2560004	2698137	37.99	38.15	375047	253216	128196	95685	3	4	7	8	54	10
SRR14024970	PRJNA604849	SAMN13999990	FC_0680I	0680I	Enterococcus faecium	Canada/Alberta	Agriculture	Type A	Feedlot D	S	S	S	R	R	I	S	S	I	S	S	S	104	66	51	47	32	18	2639883	2626923	2589971	2566226	2310714	1794408	75	189710	2633353	2698137	37.97	38.15	84257	84257	40865	39710	12	12	23	24	41	18
SRR14024995	PRJNA604849	SAMN13999989	FC_0670I	0670I	Enterococcus faecium	Canada/Alberta	Agriculture	Type A	Feedlot D	S	S	S	R	R	R	S	S	I	S	S	S	68	56	46	38	27	22	2580301	2576589	2544162	2478470	2296226	2125180	58	199490	2578193	2698137	38.02	38.15	82033	82033	56099	51733	10	10	19	21	56	20
SRR14024996	PRJNA604849	SAMN13999988	FC_0681B	0681B	Enterococcus faecium	Canada/Alberta	Agriculture	Type A	Feedlot D	S	S	S	R	R	R	S	S	R	I	I	S	99	70	53	46	30	16	2445021	2434370	2401127	2352653	2108491	1569312	78	164112	2440481	2698137	38.1	38.15	87257	65572	41315	30389	11	13	22	28	46	20
SRR14024993	PRJNA604849	SAMN13999987	FC_0681A	0681A	Enterococcus faecium	Canada/Alberta	Agriculture		Feedlot D	S	S	S	R	R	I	S	S	I	I	I	S	79	61	49	43	27	18	2423673	2417583	2389228	2349354	2092016	1721642	65	167923	2420701	2698137	38.15	38.15	93295	66212	47093	38618	10	12	20	25	55	20
SRR14024991	PRJNA604849	SAMN13999986	FC_0626I	0626I	Enterococcus faecium	Canada/Alberta	Agriculture	TypeB	Feedlot D	S	S	S	R	R	I	S	S	S	I	S	S	72	55	47	40	30	19	2555056	2549816	2524278	2462693	2301739	1874210	58	285115	2551859	2698137	38.38	38.15	80829	74849	49149	42528	10	11	20	23	45	15
SRR14024998	PRJNA604849	SAMN13999985	FC_0625K	0625K	Enterococcus faecium	Canada/Alberta	Agriculture	Type A	Feedlot D	R	S	S	R	R	R	S	S	I	R	S	S	75	58	48	42	26	20	2541861	2535632	2510051	2461845	2201447	1972431	62	231890	2538864	2698137	38.08	38.15	80897	76111	51382	42903	9	10	19	22	53	21
SRR14024959	PRJNA604849	SAMN13999984	FC_0616B	0616B	Enterococcus faecium	Canada/Alberta	Agriculture	TypeB	Feedlot D	R	S	S	S	R	R	S	S	S	I	S	S	104	76	56	46	30	19	2659890	2650823	2601348	2528240	2277112	1852505	82	198637	2654691	2698137	38.23	38.15	80555	77944	43161	43161	11	12	23	23	43	17
SRR14024962	PRJNA604849	SAMN13999983	FC_0616A	0616A	Enterococcus faecium	Canada/Alberta	Agriculture	Type A	Feedlot D	S	S	S	R	I	R	S	S	I	S	S	S	109	82	66	56	29	19	2444805	2435134	2391587	2323333	1871945	1492230	88	202194	2440193	2698137	38.15	38.15	59114	56207	27892	19744	15	17	28	36	52	24
SRR14024953	PRJNA604849	SAMN13999982	FC_0614C	0614C	Enterococcus faecium	Canada/Alberta	Agriculture	Type A	Feedlot D	S	S	S	R	I	I	S	S	I	I	S	S	72	54	40	33	25	19	2612757	2605428	2566242	2517392	2401105	2196301	61	340755	2610437	2698137	37.98	38.15	125028	125028	62892	60817	8	8	15	16	52	15
SRR14026541	PRJNA604849	SAMN13999979	R1E-3	BP-R1E-3	Enterococcus faecium	Canada/Alberta	Agriculture	TypeB	Retail beef	S	S		S	I	S	S	S	S	R	S	S	133	96	65	52	25	17	2678422	2665016	2580842	2483272	2002157	1736745	109	194122	2673312	2698137	38.36	38.15	73026	73026	24959	24959	11	11	26	26	41	13
SRR14026508	PRJNA604849	SAMN13999978	H112E-1	BP-H112E-1	Enterococcus faecium	Canada/Alberta	Agriculture	Type A	Carcass after Hide removal	S	S		R	R	I	S	S	I	S	S	S	52	40	31	26	22	18	2645912	2640338	2621101	2586799	2511258	2352246	45	293023	2644192	2698137	38.05	38.15	140421	140421	91602	80975	7	7	13	14	62	17
SRR14026520	PRJNA604849	SAMN13999977	H134E-2	BP-H134E-2	Enterococcus faecium	Canada/Alberta	Agriculture	Type A	Carcass after Hide removal	S	S		R	R	S	S	S	S	I	S	S	76	59	47	42	30	19	2486622	2478596	2455625	2427125	2242086	1856955	67	222655	2484732	2698137	38.06	38.15	74389	66766	40315	36623	10	11	20	24	57	23
SRR14026528	PRJNA604849	SAMN13999976	W148E-3	BP-W148E-3	Enterococcus faecium	Canada/Alberta	Agriculture	TypeB	Carcass after final wash	S	S		S	R	S	S	S	S	I	S	S	128	89	60	47	25	14	2710940	2698120	2625378	2530509	2149203	1756688	99	233374	2704589	2698137	38.31	38.15	110929	110929	34809	34809	9	9	21	21	43	15
SRR14026543	PRJNA604849	SAMN13999975	R2-2	BP-R2-2	Enterococcus faecium	Canada/Alberta	Agriculture	TypeB	Retail beef	S	S		S	R	S	S	S	S	I	S	S	136	106	74	62	32	19	2669353	2657786	2567938	2471825	1945823	1465054	117	135584	2664920	2698137	38.39	38.15	55595	55595	23319	23259	17	17	35	36	43	21
ERR369948	ERP003621	ERS325719	10678_8#11		Enterococcus faecium	United Kingdom	Clinical	Type A	Human invasive infection	R	R											251	160	103	74	36	15	3052682	3021519	2888589	2687178	2049308	1330709	185	145267	3038937	2698137	37.56	38.15	37084	47262	20045	26171	20	16	47	35	16	12
ERR369951	ERP003621	ERS325652	10678_8#14		Enterococcus faecium	United Kingdom	Clinical	Type A	Human invasive infection	R	R											327	174	101	76	31	16	2940485	2881314	2714875	2535742	1806352	1225137	216	145250	2910668	2698137	37.72	38.15	45168	47851	16597	20279	21	19	50	41	19	13
ERR369954	ERP003621	ERS325617	10678_8#17		Enterococcus faecium	United Kingdom	Clinical	Type A	Human invasive infection	R	R											276	173	98	71	32	14	2881069	2839461	2666052	2468384	1800167	1185218	207	157907	2864151	2698137	37.78	38.15	37331	39015	18223	20796	20	18	49	42	20	14
ERR369955	ERP003621	ERS325952	10678_8#18		Enterococcus faecium	United Kingdom	Clinical	Type A	Human invasive infection	S	S											57	37	30	26	21	14	2591686	2584736	2569310	2540706	2459157	2224628	42	390515	2588211	2698137	37.96	38.15	191356	191356	79088	59240	5	5	10	11	52	12
ERR369956	ERP003621	ERS325629	10678_8#19		Enterococcus faecium	United Kingdom	Clinical	Type A	Human invasive infection	R	R											345	185	113	82	34	11	3100672	3043199	2866270	2640847	1835581	975645	227	126567	3073114	2698137	37.56	38.15	35379	40686	16905	22312	24	20	57	43	15	12
ERR369939	ERP003621	ERS325759	10678_8#2		Enterococcus faecium	United Kingdom	Clinical	Type A	Human invasive infection	R	S											306	170	95	68	37	16	2914542	2857362	2677133	2486709	1954525	1263928	217	163192	2892326	2698137	37.7	38.15	36574	46140	18990	22444	21	18	48	40	18	12
ERR369957	ERP003621	ERS325725	10678_8#20		Enterococcus faecium	United Kingdom	Clinical	Type A	Human invasive infection	S	S											50	31	24	22	17	14	2508584	2501824	2483587	2467867	2393097	2291480	33	445077	2503319	2698137	38.03	38.15	187381	149540	128196	95686	5	6	9	11	55	14
ERR369958	ERP003621	ERS325621	10678_8#21		Enterococcus faecium	United Kingdom	Clinical	Type A	Human invasive infection	R	R											310	174	110	84	40	13	3116054	3064733	2911334	2722098	2009848	1088750	211	145250	3090013	2698137	37.54	38.15	35384	40621	17487	23438	24	19	56	41	15	10
ERR369962	ERP003621	ERS325628	10678_8#25		Enterococcus faecium	United Kingdom	Clinical	Type A	Human invasive infection	R	R											233	145	95	73	38	18	3080587	3048611	2934393	2777117	2209350	1475240	169	151401	3065221	2698137	37.57	38.15	49068	52779	21506	31131	20	16	42	32	12	8
ERR369964	ERP003621	ERS325933	10678_8#27		Enterococcus faecium	United Kingdom	Clinical	Type A	Human invasive infection	R	S											226	143	91	70	34	15	2815476	2786242	2670554	2515642	1899758	1202763	162	145251	2799750	2698137	37.86	38.15	43431	43451	21289	22223	20	19	43	40	22	16
ERR369965	ERP003621	ERS325830	10678_8#28		Enterococcus faecium	United Kingdom	Clinical	Type A	Human invasive infection	R	R											263	163	94	64	41	15	3003468	2964369	2806152	2596861	2230658	1290083	196	145224	2987670	2698137	37.55	38.15	42891	45951	24746	32539	20	17	42	34	25	12
ERR369966	ERP003621	ERS325950	10678_8#29		Enterococcus faecium	United Kingdom	Clinical	Type A	Human invasive infection	R	S											290	152	81	60	34	15	2911870	2856792	2688284	2536054	2088704	1401392	193	155730	2884111	2698137	37.67	38.15	49556	53725	22503	28602	16	14	38	32	39	15
ERR369940	ERP003621	ERS325758	10678_8#3		Enterococcus faecium	United Kingdom	Clinical	Type A	Human invasive infection	R	S											223	155	100	77	38	12	2918911	2892707	2771634	2592027	1912246	983869	176	126609	2907927	2698137	37.75	38.15	36313	37402	20001	23437	24	21	51	43	21	16
ERR369967	ERP003621	ERS325618	10678_8#30		Enterococcus faecium	United Kingdom	Clinical	Type A	Human invasive infection	R	R											279	160	92	66	36	17	3057513	3012860	2839546	2665425	2164169	1485971	193	186926	3036690	2698137	37.53	38.15	49525	51775	19718	29706	18	15	42	32	29	13
ERR369969	ERP003621	ERS325624	10678_8#32		Enterococcus faecium	United Kingdom	Clinical	Type A	Human invasive infection	R	R											294	158	97	70	35	16	2955062	2901934	2759336	2569479	1975790	1278820	194	145251	2928199	2698137	37.65	38.15	43446	47705	20289	24274	20	18	45	37	23	17
ERR369971	ERP003621	ERS325686	10678_8#34		Enterococcus faecium	United Kingdom	Clinical	Type A	Human invasive infection	R	R											186	127	84	64	38	20	2973018	2949454	2850561	2704882	2240349	1598996	147	134132	2964197	2698137	37.61	38.15	55509	58839	25730	31945	18	16	38	31	32	15
ERR369972	ERP003621	ERS325717	10678_8#35		Enterococcus faecium	United Kingdom	Clinical	Type A	Human invasive infection	R	R											282	169	111	76	35	20	3081978	3035848	2887297	2643383	1921427	1432541	203	120819	3061174	2698137	37.48	38.15	36952	52103	18977	23579	23	19	52	40	27	15
ERR369974	ERP003621	ERS325828	10678_8#37		Enterococcus faecium	United Kingdom	Clinical	Type A	Human invasive infection	R	R											242	160	93	70	41	16	3065811	3035725	2867543	2711906	2242957	1347269	181	135961	3051949	2698137	37.54	38.15	45779	49629	22996	31544	20	17	43	34	22	12
ERR369976	ERP003621	ERS325913	10678_8#39		Enterococcus faecium	United Kingdom	Clinical	Type A	Human invasive infection	R	S											208	136	88	71	35	16	2910294	2879243	2769368	2647843	2065706	1384628	162	166553	2898641	2698137	37.81	38.15	48709	52631	20787	26407	18	16	40	34	22	16
ERR369941	ERP003621	ERS325754	10678_8#4		Enterococcus faecium	United Kingdom	Clinical	Type A	Human invasive infection	R	R											245	155	94	71	31	14	2825467	2787072	2650074	2483962	1796273	1220009	191	145251	2812918	2698137	37.79	38.15	37608	40646	19666	21597	19	17	46	41	20	13
ERR369978	ERP003621	ERS325927	10678_8#41		Enterococcus faecium	United Kingdom	Clinical	Type A	Human invasive infection	R	S											229	149	97	74	32	15	2813886	2779928	2654833	2478624	1802297	1193407	178	115599	2801305	2698137	37.84	38.15	40390	46957	17228	18614	20	19	47	43	17	14
ERR369980	ERP003621	ERS325936	10678_8#43		Enterococcus faecium	United Kingdom	Clinical	Type A	Human invasive infection	R	R											291	162	94	69	40	20	3029416	2974182	2818812	2654664	2152722	1450154	216	133937	3011633	2698137	37.59	38.15	48710	52403	23453	27914	22	19	45	36	33	18
ERR369981	ERP003621	ERS325801	10678_8#44		Enterococcus faecium	United Kingdom	Clinical	Type A	Human invasive infection	R	R											297	157	83	66	38	15	3008100	2950428	2759828	2642424	2165742	1321995	202	123273	2980736	2698137	37.56	38.15	46883	49556	22746	30993	19	16	41	33	39	15
ERR369982	ERP003621	ERS325622	10678_8#45		Enterococcus faecium	United Kingdom	Clinical	Type A	Human invasive infection	R	R											304	162	86	60	37	18	3113450	3060085	2875448	2694749	2293204	1610087	197	211386	3086455	2698137	37.46	38.15	51512	58004	23579	32883	17	14	38	28	32	13
ERR369983	ERP003621	ERS325689	10678_8#46		Enterococcus faecium	United Kingdom	Clinical	Type A	Human invasive infection	R	R											244	158	98	75	42	18	3070804	3042463	2910776	2758296	2199112	1348100	176	151401	3054498	2698137	37.58	38.15	46141	49101	20970	28032	22	19	46	36	13	9
ERR369985	ERP003621	ERS325529	10678_8#48		Enterococcus faecium	United Kingdom	Clinical	Type A	Human invasive infection	R	R											194	136	87	68	37	18	2951049	2928811	2820575	2677986	2148812	1479455	154	134158	2941836	2698137	37.63	38.15	50004	55510	22698	27123	18	16	40	33	29	13
ERR369990	ERP003621	ERS325705	10678_8#53		Enterococcus faecium	United Kingdom	Clinical	Type A	Human invasive infection	R	S											210	136	83	65	38	18	2959446	2927912	2794705	2665297	2200456	1485443	165	134132	2949514	2698137	37.61	38.15	50013	55510	23833	29347	18	16	39	32	28	11
ERR369992	ERP003621	ERS325715	10678_8#55		Enterococcus faecium	United Kingdom	Clinical	Type A	Human invasive infection	R	R											302	181	93	71	38	18	3012950	2966008	2757180	2595890	2056392	1396458	220	136828	2992172	2698137	37.46	38.15	41791	52103	20369	25508	21	18	47	37	36	21
ERR369993	ERP003621	ERS325780	10678_8#56		Enterococcus faecium	United Kingdom	Clinical	Type A	Human invasive infection	R	R											347	180	97	70	37	18	3190971	3130277	2939705	2752906	2248250	1561538	222	145028	3159275	2698137	37.44	38.15	49256	58506	20667	33901	19	15	43	30	25	13
ERR369995	ERP003621	ERS325737	10678_8#58		Enterococcus faecium	United Kingdom	Clinical	Type A	Human invasive infection	R	R											215	131	79	54	39	20	2842565	2809582	2696554	2524072	2264544	1596547	154	129141	2827400	2698137	37.68	38.15	60167	60661	30901	33139	17	16	34	31	39	20
ERR369996	ERP003621	ERS325845	10678_8#59		Enterococcus faecium	United Kingdom	Clinical	Type A	Human invasive infection	R	R											240	156	99	76	34	19	2939885	2906940	2771661	2601645	1937052	1421135	181	101953	2925461	2698137	37.65	38.15	48649	51612	17425	23580	20	18	47	38	19	12
ERR369997	ERP003621	ERS325714	10678_8#60		Enterococcus faecium	United Kingdom	Clinical	Type A	Human invasive infection	R	S											268	178	110	81	32	15	2902762	2870794	2713861	2503069	1703157	1128059	202	112313	2887105	2698137	38	38.15	32848	35384	15957	17229	24	21	56	48	22	17
ERR369998	ERP003621	ERS325928	10678_8#61		Enterococcus faecium	United Kingdom	Clinical	Type A	Human invasive infection	R	S											208	134	82	68	34	17	2771266	2742604	2625448	2525083	1987991	1376211	156	135672	2758442	2698137	37.85	38.15	47850	50723	22223	24001	18	17	38	36	25	15
ERR369999	ERP003621	ERS325722	10678_8#62		Enterococcus faecium	United Kingdom	Clinical	Type A	Human invasive infection	R	R											295	179	99	71	40	15	3085721	3041711	2845525	2650405	2131373	1233302	208	131198	3063458	2698137	37.5	38.15	41929	45779	20667	28049	22	18	48	36	25	14
ERR370000	ERP003621	ERS325835	10678_8#63		Enterococcus faecium	United Kingdom	Clinical	Type A	Human invasive infection	R	R											348	183	98	72	35	18	3140461	3082209	2869356	2683225	2085072	1488958	220	129141	3108103	2698137	37.47	38.15	45779	53966	19415	28604	20	16	47	33	22	12
ERR370001	ERP003621	ERS325836	10678_8#64		Enterococcus faecium	United Kingdom	Clinical	Type A	Human invasive infection	R	R											206	134	88	66	37	19	2988965	2959898	2850979	2690637	2188557	1550910	159	134132	2978384	2698137	37.59	38.15	51611	55510	22713	31069	18	16	39	32	31	15
ERR370003	ERP003621	ERS325468	10678_8#66		Enterococcus faecium	United Kingdom	Clinical	Type A	Human invasive infection	R	R											235	156	97	71	41	19	2874049	2838647	2705259	2521554	2043591	1339485	186	133864	2861256	2698137	37.7	38.15	38146	41730	21350	25088	22	20	46	41	35	22
ERR370005	ERP003621	ERS325593	10678_8#68		Enterococcus faecium	United Kingdom	Clinical	Type A	Human invasive infection	R	S											229	145	87	64	36	21	2970345	2936546	2805425	2636480	2216267	1662784	171	123266	2955042	2698137	37.63	38.15	56351	64050	22746	34792	18	16	37	30	35	16
ERR369944	ERP003621	ERS325946	10678_8#7		Enterococcus faecium	United Kingdom	Clinical	Type A	Human invasive infection	R	R											349	151	85	59	39	21	2999464	2926195	2768161	2588347	2233117	1577489	197	129134	2959156	2698137	37.53	38.15	51358	53864	25303	33015	20	17	39	32	37	20
ERR370007	ERP003621	ERS325631	10678_8#70		Enterococcus faecium	United Kingdom	Clinical	Type A	Human invasive infection	R	R											379	186	115	83	37	14	3039772	2969214	2807646	2575734	1821645	1055977	240	115127	3006118	2698137	37.63	38.15	30554	36572	17012	19998	26	21	59	47	17	13
ERR370011	ERP003621	ERS325783	10678_8#74		Enterococcus faecium	United Kingdom	Clinical	Type A	Human invasive infection	R	R											345	181	99	69	38	18	3197606	3133334	2943313	2736773	2260640	1544572	230	145027	3166766	2698137	37.44	38.15	49256	53977	21927	33680	19	15	44	30	25	13
ERR370012	ERP003621	ERS325599	10678_8#75		Enterococcus faecium	United Kingdom	Clinical	Type A	Human invasive infection	R	S											154	115	76	58	32	20	2708083	2691713	2603785	2478135	2070648	1689967	128	172941	2701124	2698137	37.97	38.15	60261	60261	25741	25741	14	14	31	31	41	24
ERR370013	ERP003621	ERS325616	10678_8#76		Enterococcus faecium	United Kingdom	Clinical	Type A	Human invasive infection	R	R											247	152	98	70	31	13	2755091	2716026	2597431	2393298	1743508	1118588	187	163192	2740349	2698137	37.76	38.15	40208	40208	18131	19999	19	19	46	44	15	10
ERR370015	ERP003621	ERS325795	10678_8#78		Enterococcus faecium	United Kingdom	Clinical	Type A	Human invasive infection	R	S											216	143	91	72	32	16	2740852	2710350	2594646	2457232	1798634	1231387	168	109578	2728690	2698137	37.86	38.15	47704	47704	17968	18471	19	19	44	43	17	13
ERR369945	ERP003621	ERS325756	10678_8#8		Enterococcus faecium	United Kingdom	Clinical	Type A	Human invasive infection	R	S											274	156	98	68	33	17	2980017	2935967	2783427	2566903	1955664	1415936	185	192958	2956656	2698137	37.59	38.15	43695	52257	20787	23664	19	16	45	36	32	18
ERR370018	ERP003621	ERS325721	10678_8#81		Enterococcus faecium	United Kingdom	Clinical	Type A	Human invasive infection	R	R											249	155	90	66	38	18	2988713	2954609	2800043	2635735	2148191	1415713	179	129141	2972081	2698137	37.55	38.15	47961	53724	22032	29381	20	17	42	34	34	18
ERR370019	ERP003621	ERS325679	10678_8#82		Enterococcus faecium	United Kingdom	Clinical	Type A	Human invasive infection	R	S											228	160	97	75	34	15	2791942	2761525	2614317	2448839	1796686	1119186	187	101953	2781557	2698137	37.8	38.15	40390	44658	17228	17968	21	20	49	45	15	11
ERR370021	ERP003621	ERS325798	10678_8#84		Enterococcus faecium	United Kingdom	Clinical	Type A	Human invasive infection	R	R											321	173	103	74	30	14	2902954	2845551	2693727	2475203	1736305	1160267	218	118172	2877522	2698137	37.77	38.15	36111	45170	17473	20007	21	18	51	43	20	14
ERR370023	ERP003621	ERS325682	10678_8#86		Enterococcus faecium	United Kingdom	Clinical	Type A	Human invasive infection	R	S											293	163	101	69	34	20	2973088	2922402	2764942	2536927	1904887	1436731	199	120819	2948264	2698137	37.61	38.15	49993	52257	20666	23579	21	19	48	39	30	17
ERR370025	ERP003621	ERS325475	10678_8#88		Enterococcus faecium	United Kingdom	Clinical	Type A	Human invasive infection	R	R											199	139	86	66	39	19	2990977	2967050	2843239	2699622	2234846	1537614	160	134132	2982635	2698137	37.6	38.15	50004	55803	23833	29103	19	16	40	32	29	15
ERR369946	ERP003621	ERS325620	10678_8#9		Enterococcus faecium	United Kingdom	Clinical	Type A	Human invasive infection	R	R											283	161	90	64	36	17	3108046	3061134	2890335	2712756	2245152	1572876	195	243016	3086185	2698137	37.46	38.15	51395	53511	21103	32212	17	13	40	29	31	12
ERR370029	ERP003621	ERS325806	10678_8#92		Enterococcus faecium	United Kingdom	Clinical	Type A	Human invasive infection	R	R											256	172	110	86	34	17	3020151	2984957	2842565	2655458	1805543	1219884	203	99753	3007816	2698137	37.62	38.15	36018	47703	17011	20667	24	20	56	44	18	10
ERR370030	ERP003621	ERS325736	10678_8#93		Enterococcus faecium	United Kingdom	Clinical	Type A	Human invasive infection	R	S											204	145	90	73	30	16	2719119	2695230	2572588	2444719	1735372	1258392	163	101953	2708986	2698137	37.86	38.15	48649	48649	18611	18611	18	18	44	44	18	14
ERR370031	ERP003621	ERS325490	10678_8#94		Enterococcus faecium	United Kingdom	Clinical	Type A	Human invasive infection	R	R											187	130	83	67	38	20	2973568	2950273	2841438	2723425	2233921	1598996	150	134132	2964998	2698137	37.61	38.15	55509	58839	25730	31945	18	16	38	31	31	14
ERR370032	ERP003621	ERS325915	10678_8#95		Enterococcus faecium	United Kingdom	Clinical	Type A	Human invasive infection	R	S											230	150	95	70	41	18	2989273	2962115	2842619	2671193	2176185	1357917	168	151401	2974152	2698137	37.68	38.15	48794	51101	23580	27902	21	18	44	36	12	8
ERR370033	ERP003621	ERS325939	10678_8#96		Enterococcus faecium	United Kingdom	Clinical	Type A	Human invasive infection	R	R											202	131	81	57	39	21	2872638	2845125	2735243	2567222	2263607	1623145	151	129141	2859879	2698137	37.66	38.15	55336	60661	30901	33139	18	16	35	31	39	20
ERR374662	ERP003620	ERS324463	10702_7#14		Enterococcus faecium	United Kingdom	Clinical	Type A	Human invasive infection	R	R											224	146	93	73	31	17	2869931	2837220	2714599	2563520	1826783	1361674	174	145251	2858024	2698137	37.7	38.15	40646	52631	19999	21702	19	17	46	40	20	13
ERR374663	ERP003620	ERS324458	10702_7#15		Enterococcus faecium	United Kingdom	Clinical	Type A	Human invasive infection	R	R											306	159	85	61	39	21	2940685	2882621	2698144	2534617	2159945	1535974	204	160413	2912519	2698137	37.55	38.15	50777	52103	22995	31337	20	18	41	34	37	20
ERR374669	ERP003620	ERS324469	10702_7#21		Enterococcus faecium	United Kingdom	Clinical	Type A	Human invasive infection	R	S											353	164	91	67	33	18	2922835	2854142	2694328	2511764	1945191	1438913	208	156493	2886764	2698137	37.7	38.15	49281	52654	19557	22000	19	17	44	37	13	9
ERR374671	ERP003620	ERS324751	10702_7#23		Enterococcus faecium	United Kingdom	Clinical	Type A	Human invasive infection	R	R											204	135	85	66	36	16	2823221	2796976	2672616	2543843	2052337	1342290	159	148518	2812484	2698137	37.78	38.15	49072	49101	23580	27120	18	17	39	35	12	8
ERR374673	ERP003620	ERS324302	10702_7#25		Enterococcus faecium	United Kingdom	Clinical	Type A	Human invasive infection	R	R											270	158	85	59	35	18	3135961	3090297	2917655	2742678	2338914	1713880	196	243016	3117514	2698137	37.44	38.15	52454	61882	26719	37840	16	12	35	26	33	14
ERR374674	ERP003620	ERS324506	10702_7#26		Enterococcus faecium	United Kingdom	Clinical	Type A	Human invasive infection	R	R											358	196	107	78	35	16	3040711	2979420	2773803	2557903	1862790	1156514	241	115603	3011228	2698137	37.63	38.15	40596	48116	15976	20719	24	20	56	43	12	7
ERR374675	ERP003620	ERS324282	10702_7#27		Enterococcus faecium	United Kingdom	Clinical	Type A	Human invasive infection	R	S											295	166	101	68	34	21	2977930	2927210	2756932	2530156	1938365	1523457	203	120819	2953674	2698137	37.62	38.15	50110	52833	19187	22860	21	18	47	38	29	16
ERR374679	ERP003620	ERS324431	10702_7#31		Enterococcus faecium	United Kingdom	Clinical	Type A	Human invasive infection	R	S											340	180	100	72	32	18	2902919	2839561	2669395	2459127	1771004	1318897	226	119161	2873143	2698137	37.76	38.15	40644	47125	18049	20290	21	19	50	44	22	15
ERR374680	ERP003620	ERS324734	10702_7#32		Enterococcus faecium	United Kingdom	Clinical	Type A	Human invasive infection	R	S											194	126	83	61	37	17	3005513	2977209	2874167	2721066	2326379	1647759	149	223474	2994682	2698137	37.51	38.15	55788	58839	27664	32539	15	12	34	27	34	14
ERR374681	ERP003620	ERS324677	10702_7#33		Enterococcus faecium	United Kingdom	Clinical	Type A	Human invasive infection	R	S											300	161	89	64	35	15	2938067	2883012	2726110	2544853	2059667	1362391	203	145251	2911945	2698137	37.74	38.15	46189	52628	20645	25941	17	15	41	34	11	8
ERR374682	ERP003620	ERS324186	10702_7#34		Enterococcus faecium	United Kingdom	Clinical	Type A	Human invasive infection	R	R											235	161	95	71	40	16	3008493	2981585	2822192	2643967	2134133	1296870	182	151261	2996287	2698137	37.62	38.15	46141	49069	20775	27222	21	18	45	36	12	9
ERR374683	ERP003620	ERS324738	10702_7#35		Enterococcus faecium	United Kingdom	Clinical	Type A	Human invasive infection	R	S											243	161	99	78	36	15	2899267	2870360	2722447	2565803	1889652	1161922	182	116190	2884184	2698137	38.02	38.15	37899	40641	18106	20267	22	20	50	43	25	17
ERR374685	ERP003620	ERS324450	10702_7#37		Enterococcus faecium	United Kingdom	Clinical	Type A	Human invasive infection	R	S											197	126	77	54	39	22	2884498	2856424	2737694	2569112	2294728	1682222	147	129134	2871496	2698137	37.67	38.15	53722	60619	28604	36715	18	16	34	30	40	21
ERR374686	ERP003620	ERS324727	10702_7#38		Enterococcus faecium	United Kingdom	Clinical	Type A	Human invasive infection	R	S											284	176	101	75	32	19	3018117	2972965	2788200	2598298	1845502	1403528	213	112579	2999282	2698137	37.66	38.15	39086	53720	17434	22746	22	18	51	40	28	17
ERR374689	ERP003620	ERS324327	10702_7#41		Enterococcus faecium	United Kingdom	Clinical	Type A	Human invasive infection	R	R											268	154	88	58	36	17	3108175	3061266	2898742	2692128	2314405	1624160	191	223473	3088452	2698137	37.46	38.15	51512	55788	22655	36542	16	12	37	27	32	13
ERR374693	ERP003620	ERS324576	10702_7#45		Enterococcus faecium	United Kingdom	Clinical	Type A	Human invasive infection	R	R											357	192	96	69	33	17	2938354	2878504	2649189	2462143	1890839	1337860	234	192955	2908856	2698137	37.73	38.15	47944	49650	16634	20381	20	18	48	39	28	18
ERR374694	ERP003620	ERS324583	10702_7#46		Enterococcus faecium	United Kingdom	Clinical	Type A	Human invasive infection	R	S											217	138	75	57	42	21	2905350	2873328	2719405	2584928	2304323	1568249	161	120288	2891352	2698137	37.58	38.15	51950	57601	28605	32538	19	17	37	33	33	17
ERR374696	ERP003620	ERS324386	10702_7#48		Enterococcus faecium	United Kingdom	Clinical	Type A	Human invasive infection	R	S											289	165	89	66	32	16	2905644	2858931	2675001	2509062	1967787	1395607	199	192955	2883638	2698137	37.73	38.15	49065	50720	17692	24025	17	16	42	35	30	18
ERR374697	ERP003620	ERS324647	10702_7#49		Enterococcus faecium	United Kingdom	Clinical	Type A	Human invasive infection	R	R											268	173	102	78	34	15	2989662	2955760	2771097	2593470	1896020	1241364	198	112313	2972872	2698137	37.88	38.15	35384	43845	16343	21280	21	18	51	40	26	18
ERR374698	ERP003620	ERS324196	10702_7#50		Enterococcus faecium	United Kingdom	Clinical	Type A	Human invasive infection	R	R											242	143	77	56	36	20	3022881	2980225	2833569	2679241	2343024	1792241	180	223474	3007039	2698137	37.58	38.15	58005	68907	26719	37840	15	12	33	26	33	14
ERR374701	ERP003620	ERS324655	10702_7#53		Enterococcus faecium	United Kingdom	Clinical	Type A	Human invasive infection	R	R											326	190	101	77	32	15	3030343	2980658	2763507	2596107	1861547	1251456	226	192832	3006277	2698137	37.6	38.15	38344	49535	16569	21288	21	17	52	39	31	19
ERR374703	ERP003620	ERS324739	10702_7#55		Enterococcus faecium	United Kingdom	Clinical	Type A	Human invasive infection	R	S											306	165	97	75	35	12	2903918	2847003	2691456	2528445	1842629	1024698	213	133009	2881471	2698137	37.78	38.15	36573	38395	18934	21288	22	20	50	43	21	14
ERR374707	ERP003620	ERS324135	10702_7#59		Enterococcus faecium	United Kingdom	Clinical	Type A	Human invasive infection	R	R											396	201	101	70	39	21	3206851	3129198	2896435	2676124	2164900	1560672	262	112927	3173905	2698137	37.44	38.15	49147	55121	18620	29113	22	18	49	34	14	9
ERR374714	ERP003620	ERS324223	10702_7#66		Enterococcus faecium	United Kingdom	Clinical	Type A	Human invasive infection	R	S											191	128	85	66	36	16	2787638	2764219	2660662	2530578	2020152	1302628	149	144231	2777674	2698137	37.83	38.15	49073	49101	23682	24368	18	17	39	37	12	8
ERR375305	ERP003621	ERS325837	10702_7#94		Enterococcus faecium	United Kingdom	Clinical	Type A	Human invasive infection	R	R											233	150	94	68	31	15	2993902	2964094	2825243	2616343	2037973	1452446	171	140926	2979903	2698137	37.62	38.15	48288	57535	18977	25505	16	14	41	31	31	19
ERR375318	ERP003621	ERS325522	10702_8#11		Enterococcus faecium	United Kingdom	Clinical	Type A	Human invasive infection	R	R											278	170	99	70	34	19	2999942	2958057	2776192	2565638	1946400	1430348	200	132794	2980058	2698137	37.62	38.15	48928	53725	18779	23113	21	18	48	38	24	14
ERR375322	ERP003621	ERS325532	10702_8#15		Enterococcus faecium	United Kingdom	Clinical	Type A	Human invasive infection	R	R											203	145	95	70	40	17	3003651	2980318	2868077	2680109	2179606	1329554	167	134132	2995715	2698137	37.58	38.15	47227	49999	21998	30759	21	18	43	35	30	15
ERR375323	ERP003621	ERS325784	10702_8#16		Enterococcus faecium	United Kingdom	Clinical	Type A	Human invasive infection	S	S											118	51	32	22	17	14	2739170	2714681	2673875	2603002	2518517	2424000	72	443938	2728992	2698137	37.64	38.15	168732	168732	117032	117032	5	5	10	10	48	11
ERR375330	ERP003621	ERS325849	10702_8#23		Enterococcus faecium	United Kingdom	Clinical	Type A	Human invasive infection	R	R											283	177	105	80	36	20	3148653	3104890	2918344	2744310	2003966	1439880	212	115937	3129352	2698137	37.52	38.15	45596	52833	18780	23823	23	19	52	37	31	18
ERR375333	ERP003621	ERS325560	10702_8#26		Enterococcus faecium	United Kingdom	Clinical	Type A	Human invasive infection	R	S											325	175	106	81	40	15	2966128	2901645	2736136	2549429	1883956	995807	229	95609	2940760	2698137	37.7	38.15	35383	37123	16401	20593	27	24	57	47	18	14
ERR375334	ERP003621	ERS325723	10702_8#27		Enterococcus faecium	United Kingdom	Clinical	Type A	Human invasive infection	R	R											341	183	114	83	34	20	3111583	3053749	2886631	2664445	1839903	1367330	223	115937	3081856	2698137	37.5	38.15	36018	50109	17010	22711	24	20	57	42	27	15
ERR375335	ERP003621	ERS325920	10702_8#28		Enterococcus faecium	United Kingdom	Clinical	Type A	Human invasive infection	R	S											289	160	101	70	34	21	2974651	2924565	2771908	2554135	1907097	1503801	196	120819	2950413	2698137	37.61	38.15	50110	52833	20666	23580	21	18	48	39	30	17
ERR375337	ERP003621	ERS325842	10702_8#30		Enterococcus faecium	United Kingdom	Clinical	Type A	Human invasive infection	R	R											189	130	84	63	36	20	2989185	2966312	2870090	2718801	2254147	1682239	150	134132	2980561	2698137	37.6	38.15	55803	61831	26168	34084	17	14	36	29	32	14
ERR375339	ERP003621	ERS325916	10702_8#32		Enterococcus faecium	United Kingdom	Clinical	Type A	Human invasive infection	R	S											152	90	60	47	27	22	2661258	2637176	2571023	2475468	2147525	1986457	112	198473	2651378	2698137	38.02	38.15	71126	71126	42842	42842	12	12	23	23	56	24
ERR375346	ERP003621	ERS325528	10702_8#39		Enterococcus faecium	United Kingdom	Clinical	Type A	Human invasive infection	R	R											246	165	106	74	36	13	3048163	3020251	2883697	2659903	2014996	1204571	187	145267	3035275	2698137	37.57	38.15	36572	41755	20188	23834	21	17	48	37	17	13
ERR375311	ERP003621	ERS325681	10702_8#4		Enterococcus faecium	United Kingdom	Clinical	Type A	Human invasive infection	R	R											340	193	109	79	35	19	3079476	3017640	2814533	2603405	1899651	1389520	246	94647	3055395	2698137	37.52	38.15	35761	52907	15972	20541	23	19	55	41	16	13
ERR375347	ERP003621	ERS325537	10702_8#40		Enterococcus faecium	United Kingdom	Clinical	Type A	Human invasive infection	R	S											226	149	95	74	32	16	2807272	2774415	2654593	2494384	1809716	1278866	177	101953	2795659	2698137	37.81	38.15	40390	48649	17649	20055	19	18	46	42	17	13
ERR375353	ERP003621	ERS325808	10702_8#46		Enterococcus faecium	United Kingdom	Clinical	Type A	Human invasive infection	R	R											313	171	99	73	38	19	3105051	3050058	2878567	2688953	2111250	1465696	212	129147	3079610	2698137	37.47	38.15	44087	53725	20703	28604	21	17	47	35	23	12
ERR375354	ERP003621	ERS325504	10702_8#47		Enterococcus faecium	United Kingdom	Clinical	Type A	Human invasive infection	R	R											197	132	86	67	37	20	2982221	2954110	2846813	2705013	2193333	1599180	158	134131	2973574	2698137	37.6	38.15	55509	58839	23832	29347	18	16	39	31	31	14
ERR375355	ERP003621	ERS325516	10702_8#48		Enterococcus faecium	United Kingdom	Clinical	Type A	Human invasive infection	R	R											199	141	95	72	40	16	2981076	2956549	2850437	2690962	2161317	1263532	163	134132	2972708	2698137	37.58	38.15	46541	48488	21939	28066	21	18	43	35	27	12
ERR375312	ERP003621	ERS325527	10702_8#5		Enterococcus faecium	United Kingdom	Clinical	Type A	Human invasive infection	R	R											194	133	85	66	38	21	2986147	2962498	2854376	2713909	2238843	1645975	153	134132	2976903	2698137	37.6	38.15	55803	58839	25730	31945	18	16	38	31	29	13
ERR375358	ERP003621	ERS325520	10702_8#51		Enterococcus faecium	United Kingdom	Clinical	Type A	Human invasive infection	R	R											321	197	111	85	34	16	2979878	2936902	2729884	2549100	1718330	1048539	224	104263	2956224	2698137	37.65	38.15	33216	37892	15827	18575	27	23	60	49	23	15
ERR375360	ERP003621	ERS325483	10702_8#53		Enterococcus faecium	United Kingdom	Clinical	Type A	Human invasive infection	R	R											291	170	103	77	36	16	2958784	2909179	2752239	2549162	1868507	1156148	209	124462	2937423	2698137	37.9	38.15	37627	40818	18429	21961	24	21	52	43	20	13
ERR375361	ERP003621	ERS325731	10702_8#54		Enterococcus faecium	United Kingdom	Clinical	Type A	Human invasive infection	R	S											215	133	74	53	37	19	2851892	2819663	2685617	2530222	2244988	1609679	159	136830	2837798	2698137	37.73	38.15	59176	60661	29157	32200	16	15	33	30	40	21
ERR375364	ERP003621	ERS325713	10702_8#57		Enterococcus faecium	United Kingdom	Clinical	Type A	Human invasive infection	R	R											252	164	96	69	40	16	2957830	2920457	2769835	2571368	2062189	1232263	192	111684	2941610	2698137	37.84	38.15	41627	43448	23677	25498	22	19	46	39	32	20
ERR375365	ERP003621	ERS325548	10702_8#58		Enterococcus faecium	United Kingdom	Clinical	Type A	Human invasive infection	R	S											293	170	102	73	38	18	2880308	2831169	2680929	2456910	1906813	1238522	208	94639	2858187	2698137	37.76	38.15	36770	47704	17010	20537	23	21	50	44	27	14
ERR375313	ERP003621	ERS325814	10702_8#6		Enterococcus faecium	United Kingdom	Clinical	Type A	Human invasive infection	R	R											283	161	104	76	31	14	2896296	2847653	2717078	2511254	1780079	1175924	203	122603	2876893	2698137	37.77	38.15	36572	45171	17473	19205	20	18	50	43	22	16
ERR375367	ERP003621	ERS325536	10702_8#60		Enterococcus faecium	United Kingdom	Clinical	Type A	Human invasive infection	R	R											259	148	80	60	37	21	2999623	2952032	2789488	2645467	2238442	1702762	195	134132	2984479	2698137	37.56	38.15	55803	61831	26168	32162	18	15	37	30	35	16
ERR375371	ERP003621	ERS325923	10702_8#64		Enterococcus faecium	United Kingdom	Clinical	Type A	Human invasive infection	R	S											214	125	77	59	39	18	2928032	2897271	2782802	2652907	2308576	1530053	144	129141	2910829	2698137	37.66	38.15	50291	60167	30901	34792	17	15	35	30	42	20
ERR375376	ERP003621	ERS325575	10702_8#69		Enterococcus faecium	United Kingdom	Clinical	Type A	Human invasive infection	S	S											90	53	37	29	16	14	2694284	2679823	2643867	2587927	2365498	2287006	65	537867	2688299	2698137	37.87	38.15	171061	171061	92134	92134	5	5	11	11	59	13
ERR375380	ERP003621	ERS325951	10702_8#73		Enterococcus faecium	United Kingdom	Clinical	Type A	Human invasive infection	R	R											220	140	97	71	41	19	3054812	3022759	2927598	2746715	2227431	1462856	168	134132	3042822	2698137	37.62	38.15	48121	51611	24441	30759	21	17	44	34	28	18
ERR375382	ERP003621	ERS325914	10702_8#75		Enterococcus faecium	United Kingdom	Clinical	Type A	Human invasive infection	R	S											291	175	103	81	34	13	2924676	2875237	2707452	2531037	1712036	966373	218	106942	2906948	2698137	37.81	38.15	31073	35383	17709	21288	25	22	56	48	17	12
ERR375389	ERP003621	ERS325581	10702_8#82		Enterococcus faecium	United Kingdom	Clinical	Type A	Human invasive infection	R	S											219	142	91	68	38	18	2905085	2878133	2750690	2580077	2100894	1378067	161	128969	2891861	2698137	37.65	38.15	49256	52103	22989	27579	20	18	41	36	26	17
ERR375392	ERP003621	ERS325512	10702_8#85		Enterococcus faecium	United Kingdom	Clinical	Type A	Human invasive infection	R	R											243	142	85	60	40	19	2941952	2896766	2753363	2574959	2243175	1517638	181	129134	2926183	2698137	37.59	38.15	52103	55335	26781	28818	18	16	39	33	39	20
ERR375394	ERP003621	ERS325846	10702_8#87		Enterococcus faecium	United Kingdom	Clinical	Type A	Human invasive infection	R	R											298	156	81	58	40	20	2976506	2921464	2755096	2596224	2291426	1589191	196	129141	2949797	2698137	37.54	38.15	53724	60167	27117	33153	18	16	37	31	40	20
ERR375395	ERP003621	ERS325479	10702_8#88		Enterococcus faecium	United Kingdom	Clinical	Type A	Human invasive infection	R	R											197	135	85	64	36	20	3000918	2977042	2863575	2707552	2237600	1673359	155	134132	2991501	2698137	37.58	38.15	55803	60315	23833	34084	17	15	37	29	32	14
ERR375316	ERP003621	ERS325484	10702_8#9		Enterococcus faecium	United Kingdom	Clinical	Type A	Human invasive infection	R	R											293	145	78	57	39	20	3021890	2966716	2815685	2663917	2370344	1690329	184	129141	2993758	2698137	37.54	38.15	60167	68241	28605	36712	17	14	35	28	41	19
ERR375397	ERP003621	ERS325813	10702_8#90		Enterococcus faecium	United Kingdom	Clinical	Type A	Human invasive infection	R	R											194	132	85	65	37	20	3054891	3029997	2924821	2778099	2304802	1696472	154	134132	3045976	2698137	37.67	38.15	55803	61831	25899	36018	17	14	37	28	31	14
ERR374726	ERP003620	ERS324614	10733_1#10		Enterococcus faecium	United Kingdom	Clinical	Type A	Human invasive infection	R	S											98	72	46	42	28	16	2528471	2515986	2460885	2431592	2192879	1768744	82	250889	2523676	2698137	38.07	38.15	79353	75693	42569	35373	9	10	19	23	52	20
ERR374727	ERP003620	ERS324527	10733_1#11		Enterococcus faecium	United Kingdom	Clinical	Type A	Human invasive infection	R	R											358	168	85	64	34	18	2905683	2835187	2636037	2483195	1982093	1418793	216	181923	2869215	2698137	37.72	38.15	49255	50291	19427	24274	19	17	42	36	26	16
ERR374728	ERP003620	ERS324139	10733_1#12		Enterococcus faecium	United Kingdom	Clinical	Type A	Human invasive infection	R	S											347	171	96	65	35	19	3085469	3018149	2840835	2606342	2103805	1577822	217	160263	3052435	2698137	37.46	38.15	52627	56352	18394	28997	18	15	44	32	15	9
ERR374732	ERP003620	ERS324330	10733_1#16		Enterococcus faecium	United Kingdom	Clinical	Type A	Human invasive infection	R	R											237	148	94	69	38	15	3079854	3044114	2923729	2746206	2237362	1459150	181	175315	3067334	2698137	37.51	38.15	46127	58839	23580	30712	17	13	41	31	13	9
ERR374734	ERP003620	ERS324180	10733_1#18		Enterococcus faecium	United Kingdom	Clinical	Type A	Human invasive infection	S	S											47	30	22	20	14	12	2475842	2468001	2452724	2437005	2347155	2281944	37	437753	2472782	2698137	38.03	38.15	264993	264993	128196	95686	4	4	8	9	56	14
ERR374735	ERP003620	ERS324582	10733_1#19		Enterococcus faecium	United Kingdom	Clinical	Type A	Human invasive infection	R	R											305	164	94	73	36	19	3085742	3029152	2878662	2732930	2109218	1543134	207	128830	3059804	2698137	37.56	38.15	50517	53725	21213	25505	19	16	45	33	23	13
ERR374718	ERP003620	ERS324621	10733_1#2		Enterococcus faecium	United Kingdom	Clinical	Type A	Human invasive infection	R	R											263	167	99	72	32	16	2932501	2894566	2729704	2538148	1860206	1309200	196	134201	2915420	2698137	37.75	38.15	36952	48775	17111	22746	20	17	48	39	28	16
ERR374737	ERP003620	ERS324325	10733_1#21		Enterococcus faecium	United Kingdom	Clinical	Type A	Human invasive infection	R	R											277	157	87	59	36	18	3114887	3066890	2893643	2700451	2319601	1669545	191	243016	3091834	2698137	37.43	38.15	51775	55789	26719	36542	16	12	36	27	33	12
ERR374743	ERP003620	ERS324381	10733_1#27		Enterococcus faecium	United Kingdom	Clinical	Type A	Human invasive infection	R	S											289	164	96	73	35	17	2939138	2887498	2718914	2548401	1905030	1283931	209	115937	2917977	2698137	37.7	38.15	39084	47851	18522	21927	21	19	49	41	31	18
ERR374744	ERP003620	ERS324377	10733_1#28		Enterococcus faecium	United Kingdom	Clinical	Type A	Human invasive infection	R	S											316	169	109	79	33	13	2950950	2896288	2764073	2550070	1762785	1066969	209	157018	2925068	2698137	37.74	38.15	34569	38132	18548	20289	23	20	54	45	18	13
ERR374746	ERP003620	ERS324271	10733_1#30		Enterococcus faecium	United Kingdom	Clinical	Type A	Human invasive infection	R	R											273	166	99	77	38	18	3119369	3079571	2914586	2766328	2100920	1415310	191	145031	3098185	2698137	37.5	38.15	44086	52103	20667	27118	21	17	48	36	24	12
ERR374751	ERP003620	ERS324447	10733_1#35		Enterococcus faecium	United Kingdom	Clinical	Type A	Human invasive infection	R	R											304	177	100	71	37	16	3023507	2978190	2806796	2605137	2029505	1286606	209	126611	3000004	2698137	37.86	38.15	38400	49221	20278	25505	21	18	47	37	17	15
ERR374752	ERP003620	ERS324513	10733_1#36		Enterococcus faecium	United Kingdom	Clinical	Type A	Human invasive infection	R	S											222	131	77	51	36	20	2823230	2783766	2657321	2465822	2196387	1630349	163	129141	2807819	2698137	37.7	38.15	60660	66055	28045	32538	16	15	33	30	40	21
ERR374753	ERP003620	ERS324567	10733_1#37		Enterococcus faecium	United Kingdom	Clinical	Type A	Human invasive infection	R	S											234	156	96	76	38	15	2881121	2852686	2706134	2562709	1942498	1107011	177	116203	2867066	2698137	38.05	38.15	40641	43845	19689	22578	23	21	48	42	25	16
ERR374754	ERP003620	ERS324393	10733_1#38		Enterococcus faecium	United Kingdom	Clinical	Type A	Human invasive infection	R	S											338	176	98	71	33	19	2902196	2838318	2671869	2470158	1827933	1371423	223	119161	2872226	2698137	37.77	38.15	47125	50110	18622	20755	21	19	49	42	23	16
ERR374755	ERP003620	ERS324218	10733_1#39		Enterococcus faecium	United Kingdom	Clinical	Type A	Human invasive infection	R	S											258	139	81	60	36	16	2971752	2924509	2794629	2641283	2237123	1555922	169	158474	2946716	2698137	37.68	38.15	56351	64211	26420	30071	15	13	35	29	24	14
ERR374720	ERP003620	ERS324515	10733_1#4		Enterococcus faecium	United Kingdom	Clinical	TypeB	Human invasive infection	S	S											101	80	62	55	40	19	2595155	2589062	2552903	2505728	2265444	1495808	83	204737	2591170	2698137	38.37	38.15	51836	50554	33638	31984	16	17	30	32	37	16
ERR374759	ERP003620	ERS324169	10733_1#43		Enterococcus faecium	United Kingdom	Clinical	Type A	Human invasive infection	R	S											284	153	101	76	45	18	3241508	3191744	3069661	2881215	2385596	1437626	188	159934	3217601	2698137	37.43	38.15	47704	55121	23823	32539	22	17	47	33	24	16
ERR374760	ERP003620	ERS324607	10733_1#44		Enterococcus faecium	United Kingdom	Clinical	Type A	Human invasive infection	R	R											269	167	89	65	39	17	2930857	2887260	2699999	2534021	2123296	1364444	205	130086	2914705	2698137	37.6	38.15	47861	50009	21510	26872	19	17	42	36	35	18
ERR374762	ERP003620	ERS324685	10733_1#46		Enterococcus faecium	United Kingdom	Clinical	Type A	Human invasive infection	R	R											304	171	97	68	39	17	3092570	3042356	2864087	2663924	2175454	1425923	207	144229	3067681	2698137	37.55	38.15	43845	52840	19687	29105	20	16	45	34	13	9
ERR374763	ERP003620	ERS324660	10733_1#47		Enterococcus faecium	United Kingdom	Clinical	Type A	Human invasive infection	R	S											192	121	80	63	40	18	2894592	2865210	2775096	2647875	2264456	1481423	144	157018	2882366	2698137	37.78	38.15	50139	53636	27560	32396	18	16	37	32	23	15
ERR374721	ERP003620	ERS324365	10733_1#5		Enterococcus faecium	United Kingdom	Clinical	Type A	Human invasive infection	R	R											262	162	98	71	30	15	2829063	2785362	2647091	2453086	1729217	1227394	203	145251	2814787	2698137	37.78	38.15	36572	37945	19666	20396	20	18	48	44	20	13
ERR374767	ERP003620	ERS324142	10733_1#51		Enterococcus faecium	United Kingdom	Clinical	Type A	Human invasive infection	R	R											378	193	96	66	35	19	3127638	3054638	2832353	2619441	2121912	1582764	251	157934	3096749	2698137	37.5	38.15	51640	56197	17011	28320	19	15	45	32	15	9
ERR374769	ERP003620	ERS324368	10733_1#53		Enterococcus faecium	United Kingdom	Clinical	Type A	Human invasive infection	R	S											244	155	93	72	37	10	2797648	2757921	2614882	2459308	1867151	895017	192	145250	2783815	2698137	37.81	38.15	37105	37335	20279	21597	22	21	47	44	21	14
ERR374770	ERP003620	ERS324276	10733_1#54		Enterococcus faecium	United Kingdom	Clinical	Type A	Human invasive infection	R	R											385	193	102	74	41	17	3228364	3156371	2941348	2746178	2206757	1381258	244	144788	3192678	2698137	37.29	38.15	40381	51404	20668	28679	22	17	50	35	27	15
ERR374772	ERP003620	ERS324170	10733_1#56		Enterococcus faecium	United Kingdom	Clinical	Type A	Human invasive infection	R	R											323	186	93	69	37	18	3069774	3010624	2791626	2619785	2076915	1429113	236	143878	3047419	2698137	37.58	38.15	48821	55028	20470	25505	20	17	47	35	18	14
ERR374774	ERP003620	ERS324375	10733_1#58		Enterococcus faecium	United Kingdom	Clinical	Type A	Human invasive infection	R	R											205	137	81	60	37	21	2907156	2878668	2734813	2586950	2200472	1642362	161	168417	2895323	2698137	37.57	38.15	52103	58434	25504	32543	18	16	36	31	39	21
ERR374722	ERP003620	ERS324132	10733_1#6		Enterococcus faecium	United Kingdom	Clinical	Type A	Human invasive infection	R	R											227	145	85	64	36	16	2777551	2745138	2611472	2467385	2019979	1331187	171	138429	2764261	2698137	37.86	38.15	43703	49609	21087	23522	18	17	39	37	17	10
ERR374776	ERP003620	ERS324500	10733_1#60		Enterococcus faecium	United Kingdom	Clinical	Type A	Human invasive infection	R	R											280	165	99	72	40	18	3050591	3010179	2849833	2652178	2100721	1292529	192	134131	3029594	2698137	37.55	38.15	46144	49256	20593	27048	23	20	48	38	16	11
ERR374777	ERP003620	ERS324433	10733_1#61		Enterococcus faecium	United Kingdom	Clinical	Type A	Human invasive infection	R	S											246	147	88	68	36	16	2872258	2835848	2703329	2560318	2040332	1358629	174	151395	2854252	2698137	37.73	38.15	46144	51101	20593	25504	18	16	41	36	13	8
ERR374780	ERP003620	ERS324257	10733_1#64		Enterococcus faecium	United Kingdom	Clinical	Type A	Human invasive infection	R	S											256	155	99	72	40	17	3065117	3028736	2900619	2711758	2161208	1361089	182	151401	3047136	2698137	37.55	38.15	44725	51101	20667	27902	21	17	46	35	12	8
ERR374783	ERP003620	ERS324137	10733_1#67		Enterococcus faecium	United Kingdom	Clinical	Type A	Human invasive infection	R	S											226	137	81	58	31	17	2891479	2855940	2732666	2564180	2108877	1643688	162	158474	2874282	2698137	37.75	38.15	58071	60318	23834	27517	14	12	33	28	21	13
ERR374784	ERP003620	ERS324718	10733_1#68		Enterococcus faecium	United Kingdom	Clinical	Type A	Human invasive infection	R	R											196	125	81	60	36	17	2986559	2958720	2855787	2708486	2290414	1650568	147	197050	2974580	2698137	37.79	38.15	58006	59206	27272	31546	14	12	34	27	33	15
ERR374785	ERP003620	ERS324184	10733_1#69		Enterococcus faecium	United Kingdom	Clinical	TypeB	Human invasive infection	S	S											65	40	25	22	17	12	2932771	2925194	2891855	2867916	2772079	2575839	45	633463	2928389	2698137	37.96	38.15	192244	317854	129129	148090	4	3	8	7	21	9
ERR374723	ERP003620	ERS324542	10733_1#7		Enterococcus faecium	United Kingdom	Clinical	Type A	Human invasive infection	R	S											198	126	82	57	39	19	2856617	2828575	2721339	2536013	2219590	1470531	148	129141	2844079	2698137	37.66	38.15	50134	52103	27121	33153	19	17	36	32	43	24
ERR374787	ERP003620	ERS324487	10733_1#71		Enterococcus faecium	United Kingdom	Clinical	Type A	Human invasive infection	R	S											281	163	99	69	36	18	2897505	2850003	2684170	2461766	1920684	1330934	202	134131	2877037	2698137	37.75	38.15	38494	47422	17011	22746	21	19	48	41	30	19
ERR374791	ERP003620	ERS324699	10733_1#75		Enterococcus faecium	United Kingdom	Clinical	Type A	Human invasive infection	R	S											245	147	83	57	34	16	2883527	2846251	2715776	2527973	2152258	1500369	172	158450	2864860	2698137	37.76	38.15	56351	58839	25504	29293	15	14	34	30	24	14
ERR374792	ERP003620	ERS324122	10733_1#76		Enterococcus faecium	United Kingdom	Clinical	Type A	Human invasive infection	R	S											256	151	87	63	31	17	2851265	2810206	2665070	2488101	1953454	1457915	184	145250	2834660	2698137	37.8	38.15	50233	55122	20290	21597	17	15	39	35	16	11
ERR374793	ERP003620	ERS324435	10733_1#77		Enterococcus faecium	United Kingdom	Clinical	Type A	Human invasive infection	R	R											309	171	101	72	37	19	3139991	3087926	2932227	2724784	2176441	1535451	210	129141	3114886	2698137	37.44	38.15	47620	57520	20366	29951	20	16	45	32	23	12
ERR374724	ERP003620	ERS324273	10733_1#8		Enterococcus faecium	United Kingdom	Clinical	Type A	Human invasive infection	R	S											202	145	90	72	36	14	2760754	2737878	2609584	2474426	1881649	1126682	164	116203	2751157	2698137	38.18	38.15	40641	42904	19479	20000	20	19	45	43	26	17
ERR374803	ERP003620	ERS324674	10733_1#87		Enterococcus faecium	United Kingdom	Clinical	Type A	Human invasive infection	R	S											262	157	92	68	36	19	3008990	2969418	2816665	2641214	2119783	1541303	188	156493	2991037	2698137	37.53	38.15	52214	55121	19694	26367	19	16	42	33	13	9
ERR374804	ERP003620	ERS324152	10733_1#88		Enterococcus faecium	United Kingdom	Clinical	Type A	Human invasive infection	R	S											312	165	92	71	33	15	2872568	2815426	2639165	2475771	1830710	1214301	207	145250	2845919	2698137	37.8	38.15	39352	45174	18990	21600	20	18	47	42	19	14
ERR374725	ERP003620	ERS324391	10733_1#9		Enterococcus faecium	United Kingdom	Clinical	Type A	Human invasive infection	R	S											303	175	106	74	34	18	3014275	2962390	2799400	2566267	1882922	1378547	219	134145	2992737	2698137	37.62	38.15	35212	53076	16833	23661	22	18	51	40	31	17
ERR374806	ERP003620	ERS324629	10733_1#90		Enterococcus faecium	United Kingdom	Clinical	Type A	Human invasive infection	R	S											292	171	98	73	38	18	2940433	2893513	2710367	2528419	1964025	1284864	208	128830	2919244	2698137	37.72	38.15	40463	42895	17396	22860	23	20	49	41	38	26
ERR374807	ERP003620	ERS324553	10733_1#91		Enterococcus faecium	United Kingdom	Clinical	Type A	Human invasive infection	R	R											380	191	107	77	32	18	3010008	2939317	2760009	2540292	1782840	1359000	238	134131	2973429	2698137	37.66	38.15	30950	50104	16533	20290	22	18	54	43	18	12
ERR374810	ERP003620	ERS324709	10733_1#94		Enterococcus faecium	United Kingdom	Clinical	Type A	Human invasive infection	R	R											259	161	102	78	42	16	3051347	3013628	2880524	2705880	2122209	1202703	191	126567	3035355	2698137	37.77	38.15	38182	48118	20425	27676	23	19	49	39	20	17
ERR374811	ERP003620	ERS324390	10733_1#95		Enterococcus faecium	United Kingdom	Clinical	Type A	Human invasive infection	R	S											272	168	101	81	35	14	2895377	2855161	2706786	2550196	1769316	976588	201	101428	2878570	2698137	37.76	38.15	37123	39351	18613	20042	25	23	54	47	18	14
ERR374812	ERP003620	ERS324161	10733_1#96		Enterococcus faecium	United Kingdom	Clinical	Type A	Human invasive infection	R	S											277	147	87	61	36	17	2861808	2811001	2677606	2494965	2071897	1422666	186	151387	2838837	2698137	37.74	38.15	51101	52628	23580	27117	17	16	39	35	12	8
ERR374813	ERP003620	ERS324524	10733_2#1		Enterococcus faecium	United Kingdom	Clinical	Type A	Human invasive infection	R	S											347	173	99	75	36	17	3118218	3050807	2883120	2710192	2071981	1396343	224	145028	3086046	2698137	37.53	38.15	42653	52103	20572	27120	21	17	47	35	22	12
ERR374823	ERP003620	ERS324332	10733_2#11		Enterococcus faecium	United Kingdom	Clinical	Type A	Human invasive infection	R	R											418	225	111	79	37	17	3138432	3066664	2791548	2565634	1890072	1185727	274	112891	3102314	2698137	37.45	38.15	35841	42445	14916	22316	26	21	61	43	18	11
ERR374824	ERP003620	ERS324212	10733_2#12		Enterococcus faecium	United Kingdom	Clinical	Type A	Human invasive infection	R	S											193	121	74	53	34	18	2821977	2794021	2678576	2532435	2217967	1663204	142	160413	2808572	2698137	37.67	38.15	66056	76731	31332	31377	14	13	30	28	43	21
ERR374826	ERP003620	ERS324140	10733_2#14		Enterococcus faecium	United Kingdom	Clinical	Type A	Human invasive infection	R	S											286	169	98	77	32	14	2925557	2878151	2713542	2557303	1797687	1164343	205	115615	2903870	2698137	37.71	38.15	36573	44616	17545	19999	21	18	51	43	18	13
ERR374828	ERP003620	ERS324449	10733_2#16		Enterococcus faecium	United Kingdom	Clinical	Type A	Human invasive infection	R	S											242	145	95	69	38	21	3021616	2985990	2860577	2667972	2162120	1552171	170	129140	3004104	2698137	37.54	38.15	50291	52929	21927	31885	21	18	42	34	29	19
ERR374829	ERP003620	ERS324704	10733_2#17		Enterococcus faecium	United Kingdom	Clinical	Type A	Human invasive infection	R	S											217	149	92	73	36	16	2836557	2807162	2678837	2535589	1916482	1202044	173	115599	2825226	2698137	37.8	38.15	46997	47704	19619	21597	21	20	46	41	16	11
ERR374832	ERP003620	ERS324294	10733_2#20		Enterococcus faecium	United Kingdom	Clinical	Type A	Human invasive infection	R	R											271	156	95	72	42	16	2945917	2905316	2769698	2601836	2123198	1213760	184	126567	2925821	2698137	37.91	38.15	38326	48118	20425	26962	22	19	46	39	18	15
ERR374835	ERP003620	ERS324645	10733_2#23		Enterococcus faecium	United Kingdom	Clinical	Type A	Human invasive infection	R	R											229	140	88	68	42	18	2973031	2939586	2810036	2661019	2256244	1400348	164	129141	2956821	2698137	37.56	38.15	49256	52103	27060	32539	20	18	41	34	31	20
ERR374836	ERP003620	ERS324508	10733_2#24		Enterococcus faecium	United Kingdom	Clinical	Type A	Human invasive infection	R	S											322	188	103	73	36	16	2948453	2895809	2696085	2474808	1865400	1210005	231	134131	2924691	2698137	37.77	38.15	34525	37325	15801	21926	23	20	53	43	28	16
ERR374838	ERP003620	ERS324688	10733_2#26		Enterococcus faecium	United Kingdom	Clinical	Type A	Human invasive infection	R	S											220	149	88	66	39	17	2915799	2890885	2748653	2585198	2137842	1365815	167	151401	2903361	2698137	37.74	38.15	49101	51102	23682	27901	19	17	41	35	12	8
ERR374842	ERP003620	ERS324193	10733_2#30		Enterococcus faecium	United Kingdom	Clinical	Type A	Human invasive infection	R	S											181	126	86	66	33	17	2824076	2803292	2722205	2574618	1988269	1389855	140	217786	2813854	2698137	37.86	38.15	48708	51305	21162	24028	18	17	39	35	22	17
ERR374843	ERP003620	ERS324211	10733_2#31		Enterococcus faecium	United Kingdom	Clinical	Type A	Human invasive infection	R	S											264	152	98	78	34	11	2812502	2772503	2638320	2486801	1745687	928954	179	145251	2791259	2698137	37.85	38.15	32695	35383	18990	20280	22	21	50	47	18	13
ERR374844	ERP003620	ERS324191	10733_2#32		Enterococcus faecium	United Kingdom	Clinical	Type A	Human invasive infection	R	R											306	182	97	68	34	17	3025254	2975469	2773348	2570722	1985860	1438396	224	204239	3005123	2698137	37.48	38.15	39050	51764	18624	23879	19	16	47	36	14	9
ERR374848	ERP003620	ERS324361	10733_2#36		Enterococcus faecium	United Kingdom	Clinical	Type A	Human invasive infection	R	R											308	178	104	75	37	12	2932972	2875489	2702904	2486551	1837481	942994	228	139549	2911333	2698137	37.73	38.15	34120	37105	17631	21288	25	22	54	45	21	14
ERR374849	ERP003620	ERS324422	10733_2#37		Enterococcus faecium	United Kingdom	Clinical	Type A	Human invasive infection	R	R											441	172	102	78	37	17	3032874	2931356	2758196	2588018	1918034	1129497	241	106996	2981320	2698137	37.57	38.15	44566	47704	17313	21874	25	22	53	42	22	14
ERR374854	ERP003620	ERS324701	10733_2#42		Enterococcus faecium	United Kingdom	Clinical	Type A	Human invasive infection	R	S											273	130	77	61	39	19	3008360	2945813	2821736	2707894	2338971	1601187	183	159842	2984103	2698137	37.72	38.15	53011	58955	30484	35763	17	15	36	29	26	16
ERR374855	ERP003620	ERS324471	10733_2#43		Enterococcus faecium	United Kingdom	Clinical	Type A	Human invasive infection	R	S											354	160	97	72	33	16	2909530	2835503	2697850	2505594	1843919	1266423	213	115615	2874123	2698137	37.75	38.15	39534	47704	18714	21288	20	18	48	41	19	13
ERR374856	ERP003620	ERS324460	10733_2#44		Enterococcus faecium	United Kingdom	Clinical	Type A	Human invasive infection	R	S											319	174	103	76	35	15	2900857	2843792	2676535	2468607	1767728	1061675	218	115616	2874710	2698137	37.71	38.15	35383	39352	17186	20042	24	22	54	47	18	13
ERR374864	ERP003620	ERS324501	10733_2#52		Enterococcus faecium	United Kingdom	Clinical	Type A	Human invasive infection	R	S											373	185	109	82	39	16	3098993	3034469	2849755	2656574	1966662	1178113	227	116203	3063664	2698137	37.57	38.15	36372	45028	16256	23580	25	20	56	42	12	7
ERR374867	ERP003620	ERS324472	10733_2#55		Enterococcus faecium	United Kingdom	Clinical	Type A	Human invasive infection	R	R											252	150	90	68	39	15	2939945	2900170	2760960	2596811	2132240	1295042	181	138005	2923285	2698137	37.92	38.15	44242	48118	22744	29116	19	17	42	35	20	16
ERR374871	ERP003620	ERS324192	10733_2#59		Enterococcus faecium	United Kingdom	Clinical	Type A	Human invasive infection	R	S											226	148	95	72	33	15	2822595	2791241	2674316	2502304	1845382	1184381	173	145251	2809254	2698137	37.82	38.15	46003	47704	19986	21288	20	19	45	41	18	13
ERR374872	ERP003620	ERS324181	10733_2#60		Enterococcus faecium	United Kingdom	Clinical	TypeB	Human invasive infection	S	R											138	87	51	44	29	19	2791665	2771360	2682729	2630826	2389929	2043526	105	199662	2783204	2698137	38.17	38.15	85287	94731	47266	59852	11	10	20	19	44	16
ERR374873	ERP003620	ERS324200	10733_2#61		Enterococcus faecium	United Kingdom	Clinical	Type A	Human invasive infection	R	S											172	116	76	58	35	17	2726050	2706164	2615434	2485191	2090091	1432855	131	151401	2716447	2698137	37.8	38.15	52628	52628	27222	27585	16	16	34	33	12	8
ERR374879	ERP003620	ERS324345	10733_2#67		Enterococcus faecium	United Kingdom	Clinical	Type A	Human invasive infection	R	R											317	161	88	62	36	15	3104412	3048129	2868163	2692968	2265158	1494169	198	202793	3075135	2698137	37.45	38.15	49524	58004	22680	32883	16	13	38	28	30	14
ERR374881	ERP003620	ERS324141	10733_2#69		Enterococcus faecium	United Kingdom	Clinical	Type A	Human invasive infection	R	S											204	128	79	57	33	17	2816695	2785766	2673109	2509393	2092846	1510781	153	163168	2804311	2698137	37.77	38.15	55122	56351	23823	27150	15	14	34	31	17	11
ERR374882	ERP003620	ERS324344	10733_2#70		Enterococcus faecium	United Kingdom	Clinical	Type A	Human invasive infection	R	R											262	160	97	73	32	15	2837956	2794947	2657375	2489765	1787641	1227259	198	145251	2822477	2698137	37.77	38.15	36572	39352	19990	21288	20	18	47	43	20	13
ERR374883	ERP003620	ERS324560	10733_2#71		Enterococcus faecium	United Kingdom	Clinical	Type A	Human invasive infection	R	S											228	146	90	75	33	14	2758218	2730429	2605070	2485026	1760240	1087428	165	116632	2742876	2698137	37.89	38.15	37152	37152	20000	20668	21	21	47	45	20	15
ERR374885	ERP003620	ERS324666	10733_2#73		Enterococcus faecium	United Kingdom	Clinical	Type A	Human invasive infection	R	S											331	157	80	61	35	15	2833035	2765555	2608381	2465112	2024412	1342991	207	223473	2800660	2698137	37.7	38.15	42438	43088	20669	25496	17	16	39	35	24	14
ERR374820	ERP003620	ERS324363	10733_2#8		Enterococcus faecium	United Kingdom	Clinical	Type A	Human invasive infection	R	R											274	135	76	53	35	18	2894149	2839593	2710292	2547127	2227543	1578691	176	135757	2868287	2698137	37.62	38.15	63274	64612	30612	34792	16	15	33	29	36	17
ERR374893	ERP003620	ERS324287	10733_2#81		Enterococcus faecium	United Kingdom	Clinical	Type A	Human invasive infection	R	R											418	203	106	70	36	17	3134135	3051844	2835538	2583338	2028230	1384679	262	157816	3095282	2698137	37.5	38.15	39055	51640	15427	25033	21	17	51	36	17	11
ERR374894	ERP003620	ERS324275	10733_2#82		Enterococcus faecium	United Kingdom	Clinical	Type A	Human invasive infection	R	R											257	166	104	80	34	17	2835641	2800768	2646356	2474631	1696282	1084589	191	101432	2818482	2698137	37.65	38.15	35889	36572	18623	19999	25	24	54	49	22	16
ERR374898	ERP003620	ERS324125	10733_2#86		Enterococcus faecium	United Kingdom	Clinical	Type A	Human invasive infection	R	R											298	157	91	66	34	15	2919973	2863144	2705359	2516025	2003900	1319315	204	133009	2897005	2698137	37.78	38.15	47705	48116	18995	24312	18	16	42	35	22	15
ERR374899	ERP003620	ERS324270	10733_2#87		Enterococcus faecium	United Kingdom	Clinical	Type A	Human invasive infection	R	R											260	166	108	81	34	17	3045933	3004831	2873499	2673103	1872750	1270174	201	149430	3030944	2698137	37.48	38.15	39404	44944	18622	23580	23	19	53	41	21	13
ERR374821	ERP003620	ERS324652	10733_2#9		Enterococcus faecium	United Kingdom	Clinical	Type A	Human invasive infection	R	R											202	131	83	59	37	20	2921175	2892653	2764078	2590885	2215042	1604255	154	129141	2910108	2698137	37.58	38.15	52103	60661	25505	32538	18	16	36	31	40	19
ERR374902	ERP003620	ERS324265	10733_2#90		Enterococcus faecium	United Kingdom	Clinical	Type A	Human invasive infection	S	S											124	81	59	45	26	21	2751968	2734915	2694235	2587935	2259897	2077157	92	255505	2743173	2698137	37.86	38.15	81660	81660	52334	55286	11	11	21	20	48	24
ERR374907	ERP003620	ERS324201	10733_2#95		Enterococcus faecium	United Kingdom	Clinical	Type A	Human invasive infection	R	S											244	144	92	68	35	14	2770719	2728178	2604835	2430202	1870851	1144946	180	115615	2754192	2698137	37.83	38.15	36709	39351	21331	21871	20	19	44	42	17	10
ERR374908	ERP003620	ERS324673	10733_2#96		Enterococcus faecium	United Kingdom	Clinical	Type A	Human invasive infection	R	R											227	134	82	54	31	15	2935411	2900961	2779206	2566662	2182584	1584275	159	243016	2919143	2698137	37.62	38.15	52454	58004	23932	32539	13	11	32	26	29	10
ERR374909	ERP003620	ERS324519	10733_3#1		Enterococcus faecium	United Kingdom	Clinical	Type A	Human invasive infection	R	R											251	157	89	69	40	20	2988345	2950708	2779990	2641505	2152041	1471118	186	129082	2971463	2698137	37.57	38.15	49890	50684	22995	26442	21	18	44	36	31	17
ERR374918	ERP003620	ERS324419	10733_3#10		Enterococcus faecium	United Kingdom	Clinical	Type A	Human invasive infection	R	S											270	155	100	74	34	18	2977816	2930702	2813404	2617288	1927163	1371219	195	145240	2959099	2698137	37.72	38.15	45174	50726	19986	22003	21	18	48	39	20	17
ERR374919	ERP003620	ERS324521	10733_3#11		Enterococcus faecium	United Kingdom	Clinical	Type A	Human invasive infection	R	S											248	160	98	77	35	16	2885749	2854649	2703194	2544260	1868489	1219711	182	116203	2869859	2698137	38.02	38.15	40259	43202	16769	20617	21	19	49	42	26	17
ERR374920	ERP003620	ERS324615	10733_3#12		Enterococcus faecium	United Kingdom	Clinical	Type A	Human invasive infection	R	R											220	147	94	67	32	16	2892980	2866652	2741460	2539242	2004880	1423680	165	137429	2880125	2698137	37.87	38.15	48288	57535	18943	22743	17	15	40	33	28	16
ERR374921	ERP003620	ERS324590	10733_3#13		Enterococcus faecium	United Kingdom	Clinical	Type A	Human invasive infection	R	R											273	155	94	61	39	18	2976845	2929406	2778785	2549913	2189035	1430646	192	129141	2955851	2698137	37.54	38.15	49892	51324	22913	32538	19	17	41	33	35	19
ERR374922	ERP003620	ERS324659	10733_3#14		Enterococcus faecium	United Kingdom	Clinical	Type A	Human invasive infection	R	R											314	198	115	82	38	14	2940792	2896611	2700170	2459183	1777484	982454	229	114123	2919512	2698137	37.64	38.15	31185	34121	14924	17478	27	24	61	51	26	21
ERR374923	ERP003620	ERS324324	10733_3#15		Enterococcus faecium	United Kingdom	Clinical	Type A	Human invasive infection	R	S											313	156	98	72	35	14	2935498	2874327	2744947	2554713	1919289	1247050	202	163168	2907026	2698137	37.72	38.15	35082	37665	19169	21708	20	17	48	40	20	13
ERR374924	ERP003620	ERS324214	10733_3#16		Enterococcus faecium	United Kingdom	Clinical	Type A	Human invasive infection	R	S											228	147	93	71	34	13	2751062	2719306	2590116	2425350	1788935	1041154	174	136075	2737999	2698137	37.81	38.15	37983	39534	19631	19999	21	20	47	45	21	12
ERR374925	ERP003620	ERS324605	10733_3#17		Enterococcus faecium	United Kingdom	Clinical	Type A	Human invasive infection	R	S											312	166	89	64	37	16	3055755	3000076	2815554	2633142	2215215	1478329	211	135874	3030973	2698137	37.58	38.15	49256	61895	22033	29952	17	14	40	31	28	15
ERR374926	ERP003620	ERS324421	10733_3#18		Enterococcus faecium	United Kingdom	Clinical	Type A	Human invasive infection	R	R											282	179	112	88	35	15	3080625	3037623	2885479	2709915	1844007	1155218	214	115127	3062976	2698137	37.6	38.15	31741	43973	17012	20771	25	20	58	43	21	18
ERR374927	ERP003620	ERS324623	10733_3#19		Enterococcus faecium	United Kingdom	Clinical	Type A	Human invasive infection	R	R											221	137	84	61	38	19	2900876	2870532	2750535	2589032	2192054	1518896	157	149147	2885757	2698137	37.88	38.15	52103	56864	25303	31551	18	16	37	32	33	17
ERR374928	ERP003620	ERS324648	10733_3#20		Enterococcus faecium	United Kingdom	Clinical	Type A	Human invasive infection	R	S											227	137	86	69	36	17	3015036	2982790	2872460	2744936	2186204	1493854	162	140540	3000012	2698137	37.58	38.15	48711	57581	23672	29166	18	15	39	31	15	10
ERR374929	ERP003620	ERS324333	10733_3#21		Enterococcus faecium	United Kingdom	Clinical	Type A	Human invasive infection	R	S											210	142	87	71	33	15	2717435	2691278	2563899	2438705	1792671	1132379	163	137623	2706276	2698137	37.94	38.15	44619	44619	20668	21288	20	20	44	43	25	15
ERR374930	ERP003620	ERS324217	10733_3#22		Enterococcus faecium	United Kingdom	Clinical	Type A	Human invasive infection	R	S											317	176	99	75	32	16	2877073	2819948	2638423	2455733	1708153	1122545	220	115616	2850798	2698137	37.75	38.15	36609	45175	17186	19986	23	21	53	47	16	12
ERR374931	ERP003620	ERS324404	10733_3#23		Enterococcus faecium	United Kingdom	Clinical	Type A	Human invasive infection	R	S											226	141	87	69	37	17	2928864	2897209	2778500	2650922	2110286	1398166	165	151349	2914178	2698137	37.7	38.15	49071	51101	20837	27585	19	17	41	34	12	8
ERR374933	ERP003620	ERS324374	10733_3#25		Enterococcus faecium	United Kingdom	Clinical	Type A	Human invasive infection	R	R											209	144	87	63	35	18	2916206	2889705	2744017	2570964	2099333	1500567	167	165826	2905218	2698137	37.54	38.15	50517	52103	22032	26594	18	16	39	33	40	20
ERR374936	ERP003620	ERS324259	10733_3#28		Enterococcus faecium	United Kingdom	Clinical	Type A	Human invasive infection	R	S											245	151	92	66	36	18	2969411	2935562	2800676	2616062	2115840	1478710	176	151401	2952772	2698137	37.63	38.15	51101	53083	20755	27585	18	16	41	33	11	7
ERR374937	ERP003620	ERS324202	10733_3#29		Enterococcus faecium	United Kingdom	Clinical	Type A	Human invasive infection	R	R											254	143	83	64	34	19	2965574	2918979	2767978	2629604	2135924	1613139	183	224398	2948178	2698137	37.78	38.15	54877	56351	21901	29615	17	15	38	30	24	18
ERR374911	ERP003620	ERS324235	10733_3#3		Enterococcus faecium	United Kingdom	Clinical	Type A	Human invasive infection	R	R											268	159	102	69	37	15	2982644	2944141	2816175	2573449	2026653	1277897	188	151401	2964576	2698137	37.52	38.15	40422	47150	19105	25497	20	17	46	37	13	9
ERR374938	ERP003620	ERS324403	10733_3#30		Enterococcus faecium	United Kingdom	Clinical	Type A	Human invasive infection	R	S											263	167	97	75	37	10	2832897	2791281	2631064	2468404	1838019	878224	202	140427	2816199	2698137	37.82	38.15	34664	35384	18828	20279	23	22	50	46	21	14
ERR374939	ERP003620	ERS324383	10733_3#31		Enterococcus faecium	United Kingdom	Clinical	Type A	Human invasive infection	R	S											303	181	101	79	38	18	3096614	3048407	2852688	2700512	2044736	1340980	220	116203	3075323	2698137	37.52	38.15	45181	49101	16907	25501	23	19	51	38	12	7
ERR374940	ERP003620	ERS324563	10733_3#32		Enterococcus faecium	United Kingdom	Clinical	Type A	Human invasive infection	R	R											229	141	86	60	38	19	2939098	2907453	2768678	2584845	2233471	1544957	162	129141	2923135	2698137	37.55	38.15	53707	60661	26761	33153	18	16	37	31	38	21
ERR374941	ERP003620	ERS324617	10733_3#33		Enterococcus faecium	United Kingdom	Clinical	Type A	Human invasive infection	R	S											222	140	88	69	38	16	2801658	2770250	2649511	2511338	1996104	1242122	166	151403	2788069	2698137	37.77	38.15	40800	43845	20593	23682	20	19	43	40	13	8
ERR374942	ERP003620	ERS324319	10733_3#34		Enterococcus faecium	United Kingdom	Clinical	Type A	Human invasive infection	R	S											319	165	99	71	35	18	2974984	2919278	2757777	2558541	1985353	1396657	209	134131	2948530	2698137	37.64	38.15	45833	51498	17268	23526	20	18	47	37	8	5
ERR374943	ERP003620	ERS324313	10733_3#35		Enterococcus faecium	United Kingdom	Clinical	Type A	Human invasive infection	R	S											189	125	86	64	37	16	2781649	2755799	2660064	2509243	2039819	1264959	146	151402	2770852	2698137	37.8	38.15	46196	47596	23583	26899	19	18	39	37	15	9
ERR374944	ERP003620	ERS324610	10733_3#36		Enterococcus faecium	United Kingdom	Clinical	Type A	Human invasive infection	R	S											250	170	100	78	38	16	2959767	2930466	2770014	2614841	1958667	1205266	192	116203	2945415	2698137	37.97	38.15	37159	40641	18105	23687	23	20	50	41	24	16
ERR374945	ERP003620	ERS324424	10733_3#37		Enterococcus faecium	United Kingdom	Clinical	Type A	Human invasive infection	R	S											272	173	106	76	36	14	2951571	2914525	2754979	2547339	1919451	1161520	202	141425	2934611	2698137	37.75	38.15	35762	40800	16569	20593	22	19	51	41	7	3
ERR374947	ERP003620	ERS324301	10733_3#39		Enterococcus faecium	United Kingdom	Clinical	Type A	Human invasive infection	R	R											277	177	110	80	40	15	3164418	3125009	2954807	2737579	2074376	1208322	208	157010	3147937	2698137	37.39	38.15	36572	42472	18415	26234	24	19	54	39	21	15
ERR374912	ERP003620	ERS324420	10733_3#4		Enterococcus faecium	United Kingdom	Clinical	Type A	Human invasive infection	R	S											212	138	87	71	35	13	2786600	2759117	2649321	2519877	1915880	1092652	157	136099	2773235	2698137	37.85	38.15	43449	44566	20280	22216	20	19	43	40	23	15
ERR374949	ERP003620	ERS324406	10733_3#41		Enterococcus faecium	United Kingdom	Clinical	Type A	Human invasive infection	R	R											370	172	99	74	32	18	2961376	2880052	2700862	2512171	1816687	1305223	244	104087	2930356	2698137	37.72	38.15	45244	48708	17815	20279	22	19	51	42	20	14
ERR374951	ERP003620	ERS324119	10733_3#43		Enterococcus faecium	United Kingdom	Clinical	Type A	Human invasive infection	S	S											28	21	16	15	13	12	2575593	2573526	2563941	2557347	2530536	2499070	22	572302	2574137	2698137	37.93	38.15	251461	251461	131303	131303	4	4	8	8	56	11
ERR374952	ERP003620	ERS324595	10733_3#44		Enterococcus faecium	United Kingdom	Clinical	Type A	Human invasive infection	R	S											211	135	87	67	41	18	2865191	2833087	2720995	2577467	2129024	1311268	162	95339	2852394	2698137	37.72	38.15	47464	49892	24339	27775	21	19	42	37	32	18
ERR374954	ERP003620	ERS324239	10733_3#46		Enterococcus faecium	United Kingdom	Clinical	Type A	Human invasive infection	R	R											281	146	86	61	33	14	2997258	2945224	2804671	2619640	2137984	1477733	187	223474	2974189	2698137	37.58	38.15	49526	58004	21307	29113	15	12	38	29	33	14
ERR374956	ERP003620	ERS324417	10733_3#48		Enterococcus faecium	United Kingdom	Clinical	Type A	Human invasive infection	S	S											75	44	32	24	16	12	2810569	2799798	2769024	2709585	2570606	2415987	52	517736	2805574	2698137	37.89	38.15	227585	227585	110940	114466	4	4	9	8	68	11
ERR374957	ERP003620	ERS324167	10733_3#49		Enterococcus faecium	United Kingdom	Clinical	Type A	Human invasive infection	R	S											282	157	94	68	33	20	3065462	3012134	2869660	2683294	2101289	1608074	206	123187	3045949	2698137	37.55	38.15	52628	58839	21040	31072	19	16	41	31	17	11
ERR374913	ERP003620	ERS324346	10733_3#5		Enterococcus faecium	United Kingdom	Clinical	Type A	Human invasive infection	R	S											305	152	93	73	35	16	2914635	2855129	2720464	2566070	1916198	1240705	197	115615	2887459	2698137	37.77	38.15	45174	47507	19999	21945	21	19	47	40	21	14
ERR374958	ERP003620	ERS324531	10733_3#50		Enterococcus faecium	United Kingdom	Clinical	Type A	Human invasive infection	R	R											196	126	81	66	38	19	2881397	2853521	2746455	2643398	2206346	1565138	148	156974	2870028	2698137	37.79	38.15	52730	52903	27208	30484	17	15	36	32	24	16
ERR374959	ERP003620	ERS324496	10733_3#51		Enterococcus faecium	United Kingdom	Clinical	Type A	Human invasive infection	R	S											282	153	89	68	37	19	3031548	2978489	2839628	2684843	2163709	1536558	195	128830	3008372	2698137	37.56	38.15	50517	53721	21269	28639	19	16	42	32	28	15
ERR374962	ERP003620	ERS324392	10733_3#54		Enterococcus faecium	United Kingdom	Clinical	Type A	Human invasive infection	R	S											283	152	90	65	33	17	2938766	2884232	2750730	2567732	2023957	1469497	194	140540	2914749	2698137	37.69	38.15	51101	52985	19765	25497	17	15	41	33	11	7
ERR374963	ERP003620	ERS324545	10733_3#55		Enterococcus faecium	United Kingdom	Clinical	Type A	Human invasive infection	R	S											219	147	84	63	36	16	2983425	2956408	2809482	2664114	2208545	1510757	167	150763	2969494	2698137	37.54	38.15	50517	64078	23296	31275	16	14	37	30	40	19
ERR374965	ERP003620	ERS324678	10733_3#57		Enterococcus faecium	United Kingdom	Clinical	Type A	Human invasive infection	R	S											266	166	98	79	36	16	3038934	2998724	2844889	2700395	1977200	1269941	196	140368	3020242	2698137	37.58	38.15	41941	48116	19295	24276	22	18	50	38	17	11
ERR374966	ERP003620	ERS324298	10733_3#58		Enterococcus faecium	United Kingdom	Clinical	Type A	Human invasive infection	R	S											243	144	91	67	32	16	2836600	2800828	2674489	2483939	1901218	1319748	169	133787	2818956	2698137	37.84	38.15	49319	49543	18400	20668	18	17	42	38	26	14
ERR374914	ERP003620	ERS324516	10733_3#6		Enterococcus faecium	United Kingdom	Clinical	Type A	Human invasive infection	R	R											359	187	104	76	36	18	3222572	3156487	2962827	2764486	2106806	1480908	239	145027	3192794	2698137	37.42	38.15	44087	53931	18961	28604	21	16	49	33	25	13
ERR374968	ERP003620	ERS324517	10733_3#60		Enterococcus faecium	United Kingdom	Clinical	Type A	Human invasive infection	R	R											278	164	87	65	37	17	2898047	2853565	2668970	2518056	2074339	1413190	199	171061	2878651	2698137	37.64	38.15	47474	50776	20200	26593	18	16	41	35	38	19
ERR374969	ERP003620	ERS324483	10733_3#61		Enterococcus faecium	United Kingdom	Clinical	Type A	Human invasive infection	R	S											181	116	79	60	37	19	2917477	2890486	2809331	2670456	2278160	1634161	137	157018	2906335	2698137	37.72	38.15	58839	61543	29576	32742	16	14	34	29	19	14
ERR374970	ERP003620	ERS324316	10733_3#62		Enterococcus faecium	United Kingdom	Clinical	Type A	Human invasive infection	R	S											203	136	95	73	31	16	2968396	2941453	2853340	2688631	1979870	1459079	157	163168	2957220	2698137	37.7	38.15	47703	55121	19986	24274	17	14	42	33	22	17
ERR374971	ERP003620	ERS324130	10733_3#63		Enterococcus faecium	United Kingdom	Clinical	Type A	Human invasive infection	R	R											219	153	101	74	34	18	2852818	2826156	2703767	2502619	1839813	1289985	173	131108	2841071	2698137	37.81	38.15	44619	45174	18990	20268	21	20	48	43	19	12
ERR374972	ERP003620	ERS324548	10733_3#64		Enterococcus faecium	United Kingdom	Clinical	Type A	Human invasive infection	R	S											197	117	80	55	42	19	2851702	2821008	2726774	2549383	2324267	1506091	139	120288	2836979	2698137	37.68	38.15	52053	53722	31398	32308	18	16	35	32	35	19
ERR374974	ERP003620	ERS324371	10733_3#66		Enterococcus faecium	United Kingdom	Clinical	Type A	Human invasive infection	R	S											189	127	86	66	39	15	2775712	2750113	2647520	2507731	2038213	1157155	148	151402	2765393	2698137	37.8	38.15	45835	45835	23580	26935	20	20	41	39	15	9
ERR374976	ERP003620	ERS324145	10733_3#68		Enterococcus faecium	United Kingdom	Clinical	Type A	Human invasive infection	R	S											237	127	76	58	39	19	2949711	2904594	2793521	2662933	2338379	1599194	164	149515	2930018	2698137	37.82	38.15	52631	58955	31070	36123	17	15	34	29	20	14
ERR374977	ERP003620	ERS324384	10733_3#69		Enterococcus faecium	United Kingdom	Clinical	Type A	Human invasive infection	R	S											197	134	88	69	39	18	2946360	2922507	2809616	2680568	2182508	1448793	154	158085	2936065	2698137	37.65	38.15	49110	52628	23690	27902	19	17	40	34	16	10
ERR374915	ERP003620	ERS324603	10733_3#7		Enterococcus faecium	United Kingdom	Clinical	Type A	Human invasive infection	R	R											268	158	102	78	42	14	2977556	2937854	2804873	2640734	2035480	1039967	184	163192	2956726	2698137	37.63	38.15	36404	41244	19527	25498	25	21	51	42	17	11
ERR374978	ERP003620	ERS324618	10733_3#70		Enterococcus faecium	United Kingdom	Clinical	Type A	Human invasive infection	R	R											255	162	91	71	34	18	2936398	2905289	2737762	2592988	2005819	1429483	182	137463	2919469	2698137	37.64	38.15	49071	52103	18898	24344	19	17	43	35	30	19
ERR374979	ERP003620	ERS324549	10733_3#71		Enterococcus faecium	United Kingdom	Clinical	Type A	Human invasive infection	R	R											194	113	75	57	39	21	2821283	2794134	2703468	2573193	2249129	1634841	125	129134	2803361	2698137	37.72	38.15	57597	60167	28819	32129	17	16	34	31	38	19
ERR374982	ERP003620	ERS324588	10733_3#74		Enterococcus faecium	United Kingdom	Clinical	Type A	Human invasive infection	R	R											219	130	83	56	39	21	2976356	2944582	2824224	2635914	2331953	1667173	152	129134	2960154	2698137	37.54	38.15	53722	60661	30900	38384	18	16	35	29	41	21
ERR374986	ERP003620	ERS324597	10733_3#78		Enterococcus faecium	United Kingdom	Clinical	Type A	Human invasive infection	R	S											312	167	97	69	31	18	2921824	2863151	2683658	2471205	1843605	1408062	211	134131	2894860	2698137	37.76	38.15	48775	53076	16533	20836	19	17	47	39	30	18
ERR374987	ERP003620	ERS324682	10733_3#79		Enterococcus faecium	United Kingdom	Clinical	Type A	Human invasive infection	R	R											292	163	86	68	40	18	3125631	3070539	2891282	2756421	2308849	1495983	209	126566	3105070	2698137	37.37	38.15	49071	56400	24755	36227	20	16	41	31	19	14
ERR374916	ERP003620	ERS324631	10733_3#8		Enterococcus faecium	United Kingdom	Clinical	Type A	Human invasive infection	R	R											241	151	86	65	37	18	2850093	2816734	2659760	2501936	2039232	1392802	176	181922	2834400	2698137	37.75	38.15	49255	50026	22408	25303	19	18	41	37	26	16
ERR374989	ERP003620	ERS324317	10733_3#81		Enterococcus faecium	United Kingdom	Clinical	Type A	Human invasive infection	R	R											350	197	110	74	39	15	3148061	3084728	2891448	2641931	2071978	1231962	247	157934	3122473	2698137	37.46	38.15	38269	46141	16400	25497	23	18	53	38	14	10
ERR374990	ERP003620	ERS324612	10733_3#82		Enterococcus faecium	United Kingdom	Clinical	Type A	Human invasive infection	R	R											258	145	89	64	38	20	2997161	2957129	2820570	2634400	2208843	1595900	172	129141	2975933	2698137	37.58	38.15	52103	59177	24340	31319	18	16	39	32	29	18
ERR374991	ERP003620	ERS324509	10733_3#83		Enterococcus faecium	United Kingdom	Clinical	Type A	Human invasive infection	R	S											209	135	79	62	36	17	2961811	2932604	2797115	2676285	2242443	1556895	158	155730	2948142	2698137	37.58	38.15	51775	53725	27121	34525	16	14	35	29	41	15
ERR374992	ERP003620	ERS324358	10733_3#84		Enterococcus faecium	United Kingdom	Clinical	Type A	Human invasive infection	R	S											217	144	94	71	33	16	2851235	2822279	2708835	2541710	1905743	1296107	165	145249	2838087	2698137	37.75	38.15	48140	48649	18944	22266	19	18	44	38	18	13
ERR374993	ERP003620	ERS324538	10733_3#85		Enterococcus faecium	United Kingdom	Clinical	Type A	Human invasive infection	R	R											359	182	98	72	38	13	2946838	2872770	2676902	2485490	1909170	1044353	238	133009	2913623	2698137	37.64	38.15	36573	38184	18936	21597	23	21	51	43	20	14
ERR374995	ERP003620	ERS324476	10733_3#87		Enterococcus faecium	United Kingdom	Clinical	Type A	Human invasive infection	R	S											197	122	78	50	37	18	2787057	2756464	2649761	2440088	2206027	1545489	147	144471	2774684	2698137	37.74	38.15	60167	60661	32129	32539	16	15	33	31	41	19
ERR374917	ERP003620	ERS324247	10733_3#9		Enterococcus faecium	United Kingdom	Clinical	Type A	Human invasive infection	R	S											229	145	92	69	34	20	2934246	2898692	2785166	2613808	2012837	1518912	175	145240	2921114	2698137	37.72	38.15	51184	56351	20959	24438	19	17	42	35	20	17
ERR374998	ERP003620	ERS324668	10733_3#90		Enterococcus faecium	United Kingdom	Clinical	Type A	Human invasive infection	R	R											428	214	109	75	36	17	3171245	3088790	2843462	2603012	1953606	1318720	275	143878	3132705	2698137	37.46	38.15	35877	49196	16208	23583	24	18	56	39	13	8
ERR375001	ERP003620	ERS324389	10733_3#93		Enterococcus faecium	United Kingdom	Clinical	Type A	Human invasive infection	R	R											312	167	96	68	32	19	2945704	2889819	2721287	2518507	1922262	1478259	211	134131	2919604	2698137	37.71	38.15	53076	56351	17011	22861	19	17	45	37	30	16
ERR375002	ERP003620	ERS324328	10733_3#94		Enterococcus faecium	United Kingdom	Clinical	Type A	Human invasive infection	R	S											245	132	84	68	40	18	2989089	2945253	2831078	2714707	2231724	1442015	162	139793	2967856	2698137	37.67	38.15	49105	52631	26168	32429	19	17	40	33	19	13
ERR375003	ERP003620	ERS324475	10733_3#95		Enterococcus faecium	United Kingdom	Clinical	Type A	Human invasive infection	R	R											270	165	98	69	38	22	2972651	2931353	2777635	2570724	2067641	1528390	197	119367	2954176	2698137	37.7	38.15	50517	52103	19311	25601	21	19	45	37	34	20
ERR375005	ERP003620	ERS324633	10733_4#1		Enterococcus faecium	United Kingdom	Clinical	Type A	Human invasive infection	R	R											317	183	95	70	32	13	2885009	2835602	2632258	2445022	1832387	1113171	219	171583	2861140	2698137	37.76	38.15	43864	45512	16595	20506	20	18	48	41	28	17
ERR375014	ERP003620	ERS324354	10733_4#10		Enterococcus faecium	United Kingdom	Clinical	Type A	Human invasive infection	R	R											212	136	78	54	33	17	2824068	2792797	2651641	2487121	2131243	1549876	162	160413	2810875	2698137	37.65	38.15	51532	52103	25116	31342	15	14	33	30	40	20
ERR375015	ERP003620	ERS324414	10733_4#11		Enterococcus faecium	United Kingdom	Clinical	Type A	Human invasive infection	R	R											261	166	99	77	36	16	2969335	2933781	2762972	2598677	1929317	1248461	191	114091	2951630	2698137	37.91	38.15	37117	43845	18105	20593	22	19	50	41	23	15
ERR375016	ERP003620	ERS324304	10733_4#12		Enterococcus faecium	United Kingdom	Clinical	Type A	Human invasive infection	R	R											285	150	83	58	36	18	3109268	3058157	2897637	2725196	2352453	1703774	185	243015	3083948	2698137	37.45	38.15	52454	58839	27272	37840	15	12	35	26	32	13
ERR375017	ERP003620	ERS324299	10733_4#13		Enterococcus faecium	United Kingdom	Clinical	Type A	Human invasive infection	R	R											259	153	99	73	40	19	3066502	3029107	2905764	2728717	2173570	1449175	181	151401	3048101	2698137	37.58	38.15	46189	52628	20970	27902	21	18	45	35	12	8
ERR375018	ERP003620	ERS324556	10733_4#14		Enterococcus faecium	United Kingdom	Clinical	Type A	Human invasive infection	R	R											360	189	113	83	35	14	3028520	2961882	2776720	2554519	1732732	1007370	245	111007	3000690	2698137	37.79	38.15	29576	36267	16569	19640	27	22	61	49	25	19
ERR375019	ERP003620	ERS324399	10733_4#15		Enterococcus faecium	United Kingdom	Clinical	Type A	Human invasive infection	R	R											354	166	106	81	33	14	2925037	2852267	2715225	2522122	1711424	1070136	219	101433	2890843	2698137	37.76	38.15	30607	35383	17012	19169	24	21	56	48	19	13
ERR375021	ERP003620	ERS324153	10733_4#17		Enterococcus faecium	United Kingdom	Clinical	Type A	Human invasive infection	R	S											215	143	90	65	35	16	2910933	2885963	2765412	2585731	2057618	1397366	160	151400	2897716	2698137	37.75	38.15	46141	51101	23472	27120	18	16	40	34	12	8
ERR375022	ERP003620	ERS324510	10733_4#18		Enterococcus faecium	United Kingdom	Clinical	Type A	Human invasive infection	R	S											287	179	112	81	36	14	2907810	2865150	2708157	2483195	1772236	1007712	212	96186	2889137	2698137	37.76	38.15	31092	36770	15973	17582	25	22	57	49	13	9
ERR375023	ERP003620	ERS324318	10733_4#19		Enterococcus faecium	United Kingdom	Clinical	Type A	Human invasive infection	R	R											346	178	100	78	34	16	3024039	2957047	2769371	2593584	1842256	1237442	228	145249	2993804	2698137	37.57	38.15	34138	40611	17763	23439	23	19	53	42	19	14
ERR375006	ERP003620	ERS324310	10733_4#2		Enterococcus faecium	United Kingdom	Clinical	Type A	Human invasive infection	R	S											199	132	88	67	38	16	2819121	2794824	2680142	2537905	2034541	1243248	150	151409	2807534	2698137	37.76	38.15	44926	45029	23672	25497	20	19	41	38	11	7
ERR375024	ERP003620	ERS324529	10733_4#20		Enterococcus faecium	United Kingdom	Clinical	Type A	Human invasive infection	R	R											314	183	105	76	40	16	2930768	2879085	2682286	2471119	1878972	1097958	225	116405	2908026	2698137	37.72	38.15	32871	34792	16569	20666	26	23	55	47	26	16
ERR375026	ERP003620	ERS324536	10733_4#22		Enterococcus faecium	United Kingdom	Clinical	Type A	Human invasive infection	R	S											232	141	91	67	37	18	2897121	2860052	2750665	2582121	2107098	1460987	169	150497	2879922	2698137	37.72	38.15	52629	56215	20768	26526	18	16	40	34	28	16
ERR375027	ERP003620	ERS324555	10733_4#23		Enterococcus faecium	United Kingdom	Clinical	Type A	Human invasive infection	R	R											394	204	118	87	35	16	3120698	3044547	2840639	2613936	1790269	1131063	269	94643	3089994	2698137	37.53	38.15	30605	40817	15292	19137	27	21	63	46	18	10
ERR375028	ERP003620	ERS324477	10733_4#24		Enterococcus faecium	United Kingdom	Clinical	Type A	Human invasive infection	R	R											237	160	101	77	33	15	2922461	2889845	2752563	2575356	1862739	1245001	188	145246	2910433	2698137	37.65	38.15	40390	48607	17425	20668	20	18	49	41	16	12
ERR375029	ERP003620	ERS324329	10733_4#25		Enterococcus faecium	United Kingdom	Clinical	Type A	Human invasive infection	R	S											260	132	87	67	41	20	3174661	3119958	3001472	2859410	2424392	1669719	177	159935	3153021	2698137	37.53	38.15	52631	59047	26633	37573	19	15	39	29	27	19
ERR375030	ERP003620	ERS324520	10733_4#26		Enterococcus faecium	United Kingdom	Clinical	Type A	Human invasive infection	R	S											225	151	91	71	35	16	2895005	2868788	2721027	2575850	1993700	1330361	170	129301	2881582	2698137	38.03	38.15	45181	48118	19765	23687	19	17	43	37	24	16
ERR375031	ERP003620	ERS324589	10733_4#27		Enterococcus faecium	United Kingdom	Clinical	Type A	Human invasive infection	R	S											236	157	97	75	36	16	2886586	2858351	2710271	2545478	1927695	1248310	177	116191	2872300	2698137	38.05	38.15	37899	43845	18937	20494	21	19	47	41	25	17
ERR375033	ERP003620	ERS324296	10733_4#29		Enterococcus faecium	United Kingdom	Clinical	Type A	Human invasive infection	R	R											293	157	99	74	35	15	2947312	2894697	2761984	2584960	1942804	1240438	199	147084	2924768	2698137	37.96	38.15	36854	46604	18059	23747	21	18	47	39	15	11
ERR375035	ERP003620	ERS324684	10733_4#31		Enterococcus faecium	United Kingdom	Clinical	Type A	Human invasive infection	R	R											302	164	97	75	33	15	2931960	2870570	2694996	2518318	1817776	1169838	220	142214	2910932	2698137	37.8	38.15	37811	47851	16579	21506	22	19	51	42	20	13
ERR375037	ERP003620	ERS324378	10733_4#33		Enterococcus faecium	United Kingdom	Clinical	Type A	Human invasive infection	R	S											275	144	91	76	35	15	2941144	2887421	2769921	2663145	1951119	1206611	186	142420	2918856	2698137	37.74	38.15	42144	47260	20771	24043	21	18	46	38	19	15
ERR375039	ERP003620	ERS324658	10733_4#35		Enterococcus faecium	United Kingdom	Clinical	Type A	Human invasive infection	R	R											309	206	112	85	40	12	2991430	2953371	2717191	2523242	1830426	886341	232	114123	2972630	2698137	37.53	38.15	31185	34594	14057	17769	28	24	62	50	24	19
ERR375040	ERP003620	ERS324484	10733_4#36		Enterococcus faecium	United Kingdom	Clinical	Type A	Human invasive infection	R	R											204	134	89	70	38	14	2937152	2908655	2803507	2659811	2133663	1286396	156	157018	2925170	2698137	37.84	38.15	44509	46581	22746	29448	18	16	41	34	33	19
ERR375041	ERP003620	ERS324485	10733_4#37		Enterococcus faecium	United Kingdom	Clinical	Type A	Human invasive infection	R	S											340	180	114	82	39	14	3327261	3261706	3111243	2878120	2139296	1265221	235	156933	3301308	2698137	37.72	38.15	37380	47731	18916	28036	23	16	55	35	19	16
ERR375042	ERP003620	ERS324749	10733_4#38		Enterococcus faecium	United Kingdom	Clinical	Type A	Human invasive infection	R	S											240	129	86	60	43	19	2914074	2877358	2771295	2588556	2285887	1499889	151	129134	2892392	2698137	37.6	38.15	51993	53727	27275	30800	18	17	39	34	37	21
ERR375043	ERP003620	ERS324155	10733_4#39		Enterococcus faecium	United Kingdom	Clinical	Type A	Human invasive infection	R	S											217	143	90	66	37	18	2911117	2883535	2761047	2588060	2101407	1415201	167	107909	2899670	2698137	37.63	38.15	49851	52626	23111	28944	19	17	41	34	14	10
ERR375008	ERP003620	ERS324640	10733_4#4		Enterococcus faecium	United Kingdom	Clinical	Type A	Human invasive infection	R	S											267	150	85	60	33	16	2893653	2849048	2715493	2531618	2093596	1507146	179	157862	2870560	2698137	37.74	38.15	56195	56351	23688	27222	15	14	36	31	26	18
ERR375046	ERP003620	ERS324292	10733_4#42		Enterococcus faecium	United Kingdom	Clinical	Type A	Human invasive infection	R	R											207	133	77	56	35	18	2906165	2878321	2734131	2588469	2234438	1646331	153	175306	2892207	2698137	37.56	38.15	57700	66056	25570	31840	15	13	33	28	43	21
ERR375047	ERP003620	ERS324518	10733_4#43		Enterococcus faecium	United Kingdom	Clinical	TypeB	Human invasive infection	S	S											120	79	58	47	26	15	2700395	2686689	2638702	2549609	2187034	1781499	90	193757	2694520	2698137	38.22	38.15	84191	84191	35966	35966	10	10	21	21	38	14
ERR375049	ERP003620	ERS324514	10733_4#45		Enterococcus faecium	United Kingdom	Clinical	Type A	Human invasive infection	R	S											233	147	88	70	33	16	2910044	2882082	2738997	2611927	1976697	1392173	165	210133	2894151	2698137	37.68	38.15	46376	52628	19689	23686	18	16	42	35	18	8
ERR375050	ERP003620	ERS324733	10733_4#46		Enterococcus faecium	United Kingdom	Clinical	Type A	Human invasive infection	R	R											294	162	92	66	40	16	3035317	2985915	2820245	2633967	2193485	1311767	196	223474	3010387	2698137	37.49	38.15	43088	48407	23577	32212	21	17	43	34	29	12
ERR375051	ERP003620	ERS324269	10733_4#47		Enterococcus faecium	United Kingdom	Clinical	Type A	Human invasive infection	R	S											271	155	84	61	40	16	2838551	2788844	2627780	2470550	2101229	1265537	193	129140	2816501	2698137	37.72	38.15	47320	49255	24953	26185	19	18	41	37	37	18
ERR375052	ERP003620	ERS324730	10733_4#48		Enterococcus faecium	United Kingdom	Clinical	Type A	Human invasive infection	R	R											228	133	80	68	35	17	2878736	2840919	2720689	2634199	2077725	1419978	161	145250	2861751	2698137	37.71	38.15	49068	52628	22158	27903	18	16	38	33	9	7
ERR375053	ERP003620	ERS324355	10733_4#49		Enterococcus faecium	United Kingdom	Clinical	Type A	Human invasive infection	R	S											222	136	83	65	37	16	2818842	2787943	2664493	2534715	2053957	1312713	160	151389	2803276	2698137	37.79	38.15	46184	49078	23579	27120	18	17	40	36	12	8
ERR375055	ERP003620	ERS324683	10733_4#51		Enterococcus faecium	United Kingdom	Clinical	Type A	Human invasive infection	R	S											332	170	90	61	35	19	2968220	2910595	2730602	2518796	2070633	1557468	205	128277	2936011	2698137	37.67	38.15	54820	55121	20797	25235	18	16	41	34	15	10
ERR375056	ERP003620	ERS324295	10733_4#52		Enterococcus faecium	United Kingdom	Clinical	Type A	Human invasive infection	R	R											200	139	80	55	35	17	2856262	2831783	2692956	2518705	2182325	1554063	159	160452	2845178	2698137	37.64	38.15	52103	53723	25505	31275	15	14	34	30	40	20
ERR375057	ERP003620	ERS324482	10733_4#53		Enterococcus faecium	United Kingdom	Clinical	Type A	Human invasive infection	R	S											321	167	96	72	33	19	2913967	2848997	2678332	2515460	1828843	1329590	222	106906	2887964	2698137	37.7	38.15	46141	48118	18995	21595	22	20	49	42	22	15
ERR375060	ERP003620	ERS324351	10733_4#56		Enterococcus faecium	United Kingdom	Clinical	Type A	Human invasive infection	R	S											221	143	84	59	32	19	2916592	2883151	2736896	2554957	2085280	1611979	174	150763	2904290	2698137	37.76	38.15	53723	54581	21927	27121	16	15	37	30	34	17
ERR375062	ERP003620	ERS324305	10733_4#58		Enterococcus faecium	United Kingdom	Clinical	Type A	Human invasive infection	R	R											258	153	93	71	31	15	2824207	2782836	2647423	2489543	1790635	1247168	185	142215	2805966	2698137	37.79	38.15	37608	40646	20279	21597	19	18	45	42	20	13
ERR375063	ERP003620	ERS324126	10733_4#59		Enterococcus faecium	United Kingdom	Clinical	Type A	Human invasive infection	R	R											252	143	90	66	37	19	2914663	2872618	2736425	2556755	2056619	1458166	177	115615	2897253	2698137	37.72	38.15	50232	55118	21597	25762	19	17	43	36	12	9
ERR375010	ERP003620	ERS324290	10733_4#6		Enterococcus faecium	United Kingdom	Clinical	Type A	Human invasive infection	R	S											278	165	97	76	36	14	2866822	2824824	2670195	2518485	1841797	1074431	198	145250	2847876	2698137	37.79	38.15	36572	37172	18827	21289	23	21	50	44	18	14
ERR375064	ERP003620	ERS324669	10733_4#60		Enterococcus faecium	United Kingdom	Clinical	Type A	Human invasive infection	R	R											388	198	101	66	34	17	3065789	2994085	2785074	2537266	1999270	1417618	249	157884	3032265	2698137	37.56	38.15	38263	53933	16569	23687	20	16	48	36	15	9
ERR375066	ERP003620	ERS324357	10733_4#62		Enterococcus faecium	United Kingdom	Clinical	Type A	Human invasive infection	R	R											206	140	78	54	34	18	2896658	2871992	2722098	2563077	2229742	1650564	159	168464	2884110	2698137	37.6	38.15	57521	64743	27110	32848	15	13	32	27	40	21
ERR375067	ERP003620	ERS324190	10733_4#63		Enterococcus faecium	United Kingdom	Clinical	Type A	Human invasive infection	R	S											286	152	84	64	36	17	2923688	2870746	2713785	2571616	2103161	1486746	193	145249	2899224	2698137	37.73	38.15	50232	56351	20668	26997	17	15	40	33	14	10
ERR375069	ERP003620	ERS324185	10733_4#65		Enterococcus faecium	United Kingdom	Clinical	Type A	Human invasive infection	S	S											80	58	43	36	25	16	2477880	2470592	2441814	2388856	2194992	1873612	63	296410	2474434	2698137	38.14	38.15	118690	113037	54907	37155	8	9	16	20	42	16
ERR375070	ERP003620	ERS324373	10733_4#66		Enterococcus faecium	United Kingdom	Clinical	Type A	Human invasive infection	R	R											209	142	83	62	35	20	2907910	2880902	2729325	2579426	2128191	1601463	165	160452	2896311	2698137	37.57	38.15	52103	52209	22995	31275	17	16	37	32	39	21
ERR375071	ERP003620	ERS324543	10733_4#67		Enterococcus faecium	United Kingdom	Clinical	Type A	Human invasive infection	R	R											338	192	101	73	34	18	2931126	2874132	2657013	2454770	1786893	1236793	235	98059	2902972	2698137	37.78	38.15	36572	39085	16930	19311	24	21	54	45	30	16
ERR375073	ERP003620	ERS324151	10733_4#69		Enterococcus faecium	United Kingdom	Clinical	Type A	Human invasive infection	R	R											188	123	82	58	36	18	2820991	2793258	2691700	2519358	2135656	1498537	150	136929	2811769	2698137	37.98	38.15	51007	51358	26899	29109	17	16	35	32	15	10
ERR375011	ERP003620	ERS324443	10733_4#7		Enterococcus faecium	United Kingdom	Clinical	Type A	Human invasive infection	R	R											384	199	106	72	32	19	3148004	3072306	2867366	2627998	1962133	1511677	257	151629	3114978	2698137	37.72	38.15	49806	56351	16296	23583	20	16	51	35	12	8
ERR375075	ERP003620	ERS324671	10733_4#71		Enterococcus faecium	United Kingdom	Clinical	Type A	Human invasive infection	R	S											313	160	98	74	33	16	2903302	2843297	2704879	2521677	1823737	1258842	207	115615	2877838	2698137	37.75	38.15	39534	47704	18989	21597	20	18	49	42	19	13
ERR375076	ERP003620	ERS324598	10733_4#72		Enterococcus faecium	United Kingdom	Clinical	Type A	Human invasive infection	R	R											265	171	101	75	41	17	3091855	3059355	2901371	2711409	2148902	1308787	193	151409	3074215	2698137	37.56	38.15	43845	49993	20593	27287	22	18	48	37	16	11
ERR375077	ERP003620	ERS324278	10733_4#73		Enterococcus faecium	United Kingdom	Clinical	Type A	Human invasive infection	R	S											208	134	86	65	37	20	2881746	2852862	2736758	2577976	2124280	1511741	156	129141	2869074	2698137	37.68	38.15	52103	54914	22989	28603	19	17	39	34	30	19
ERR375078	ERP003620	ERS324291	10733_4#74		Enterococcus faecium	United Kingdom	Clinical	Type A	Human invasive infection	R	S											281	159	95	63	32	18	2842173	2798377	2651335	2425193	1925879	1437782	191	145250	2819923	2698137	37.81	38.15	51101	51498	17268	20593	18	17	42	37	8	5
ERR375079	ERP003620	ERS324541	10733_4#75		Enterococcus faecium	United Kingdom	Clinical	Type A	Human invasive infection	R	R											257	174	101	81	37	15	2997371	2966831	2775750	2632749	1931498	1171908	199	116191	2983434	2698137	37.87	38.15	37159	43844	16569	21507	23	19	53	41	23	15
ERR375082	ERP003620	ERS324349	10733_4#78		Enterococcus faecium	United Kingdom	Clinical	Type A	Human invasive infection	R	R											244	157	101	74	42	17	3069820	3040719	2916476	2731572	2194985	1317774	177	151401	3054245	2698137	37.58	38.15	43321	49101	20776	28032	22	18	47	36	12	8
ERR375083	ERP003620	ERS324322	10733_4#79		Enterococcus faecium	United Kingdom	Clinical	Type A	Human invasive infection	R	S											264	161	93	70	35	19	2920556	2875969	2699902	2534539	1935615	1353837	198	98059	2902162	2698137	37.73	38.15	48775	50110	18994	22860	21	19	47	39	32	17
ERR375012	ERP003620	ERS324312	10733_4#8		Enterococcus faecium	United Kingdom	Clinical	Type A	Human invasive infection	R	S											185	108	79	62	41	19	2957087	2925964	2861470	2733039	2382913	1617893	130	159842	2942515	2698137	37.77	38.15	53011	58955	31074	33963	17	15	35	30	25	16
ERR375085	ERP003620	ERS324650	10733_4#81		Enterococcus faecium	United Kingdom	Clinical	Type A	Human invasive infection	R	S											283	168	102	72	34	20	2981136	2933341	2778273	2565272	1898453	1450982	208	120819	2961145	2698137	37.61	38.15	44863	52103	20268	23173	21	18	49	40	30	16
ERR375086	ERP003620	ERS324303	10733_4#82		Enterococcus faecium	United Kingdom	Clinical	Type A	Human invasive infection	R	R											222	142	91	66	37	17	2966679	2936070	2821316	2637294	2150699	1431323	167	151417	2953619	2698137	37.69	38.15	49070	52628	23580	27585	18	16	40	33	12	8
ERR375087	ERP003620	ERS324544	10733_4#83		Enterococcus faecium	United Kingdom	Clinical	Type A	Human invasive infection	R	S											250	145	94	71	38	16	2901764	2861647	2742177	2583124	2025579	1271782	175	163192	2882940	2698137	37.73	38.15	41243	47022	21597	25498	20	18	44	38	18	12
ERR375089	ERP003620	ERS324340	10733_4#85		Enterococcus faecium	United Kingdom	Clinical	Type A	Human invasive infection	R	R											288	164	85	62	34	17	3026682	2978150	2782431	2615072	2132054	1507393	200	142455	3003916	2698137	37.62	38.15	52628	56351	20644	30401	17	15	40	31	9	6
ERR375090	ERP003620	ERS324592	10733_4#86		Enterococcus faecium	United Kingdom	Clinical	Type A	Human invasive infection	R	S											335	161	90	67	39	21	3046449	2976174	2796732	2623316	2165779	1532533	212	129141	3013207	2698137	37.51	38.15	50291	52930	20666	31885	21	18	44	34	29	19
ERR375091	ERP003620	ERS324546	10733_4#87		Enterococcus faecium	United Kingdom	Clinical	Type A	Human invasive infection	R	S											216	144	89	71	33	13	2782731	2754908	2637485	2490699	1854000	1086723	164	173792	2769615	2698137	37.85	38.15	44566	45290	19650	20280	20	19	44	41	22	14
ERR375092	ERP003620	ERS324267	10733_4#88		Enterococcus faecium	United Kingdom	Clinical	Type A	Human invasive infection	R	R											265	147	88	65	38	20	2945755	2904853	2758505	2585666	2154182	1511694	174	129141	2923758	2698137	37.63	38.15	50291	53724	22988	28603	20	17	40	34	30	20
ERR375093	ERP003620	ERS324632	10733_4#89		Enterococcus faecium	United Kingdom	Clinical	Type A	Human invasive infection	R	S											299	153	93	67	39	20	3077160	3023886	2884857	2690658	2265558	1585356	192	130126	3051511	2698137	37.56	38.15	52103	58084	22032	35985	19	16	41	31	25	13
ERR375013	ERP003620	ERS324662	10733_4#9		Enterococcus faecium	United Kingdom	Clinical	Type A	Human invasive infection	R	S											284	169	110	78	33	17	3033872	2987663	2845289	2603046	1838330	1314697	205	145240	3013367	2698137	37.69	38.15	36572	49608	18574	21512	22	18	53	42	22	17
ERR375094	ERP003620	ERS324245	10733_4#90		Enterococcus faecium	United Kingdom	Clinical	Type A	Human invasive infection	R	S											243	144	96	74	36	12	2771295	2734033	2615452	2449706	1826693	958094	171	136075	2753060	2698137	37.87	38.15	36573	38644	19999	20364	22	21	47	45	19	13
ERR375097	ERP003620	ERS324622	10733_4#93		Enterococcus faecium	United Kingdom	Clinical	Type A	Human invasive infection	R	R											229	128	80	57	39	18	2896936	2859634	2745491	2571984	2265196	1520700	154	149127	2878232	2698137	37.82	38.15	53726	61611	28113	33015	17	15	35	31	38	19
ERR375099	ERP003620	ERS324321	10733_4#95		Enterococcus faecium	United Kingdom	Clinical	Type A	Human invasive infection	R	R											415	196	112	74	37	20	3212478	3131634	2952740	2679252	2065341	1507422	254	190434	3172818	2698137	37.47	38.15	42397	53901	16945	27302	22	18	53	36	17	10
ERR375111	ERP003620	ERS324347	10733_5#11		Enterococcus faecium	United Kingdom	Clinical	Type A	Human invasive infection	R	S											303	157	87	64	33	16	2958706	2899811	2744567	2576711	2065885	1451304	204	134251	2933326	2698137	37.71	38.15	48708	58839	20668	25504	17	15	39	32	22	14
ERR375114	ERP003620	ERS324232	10733_5#14		Enterococcus faecium	United Kingdom	Clinical	Type A	Human invasive infection	R	R											222	147	93	74	32	16	2860913	2830073	2703395	2554918	1821344	1297506	173	145251	2849091	2698137	37.71	38.15	36572	40644	20065	21702	20	18	47	41	20	13
ERR375115	ERP003620	ERS324260	10733_5#15		Enterococcus faecium	United Kingdom	Clinical	TypeB	Human invasive infection	S	S											78	54	38	34	25	20	2723770	2711948	2670296	2644816	2519467	2316477	66	261887	2720853	2698137	38.07	38.15	113501	113501	68578	68578	8	8	16	16	44	13
ERR375118	ERP003620	ERS324628	10733_5#18		Enterococcus faecium	United Kingdom	Clinical	Type A	Human invasive infection	R	R											199	129	83	65	37	18	2891946	2863362	2752816	2625849	2194166	1519465	152	156974	2880549	2698137	37.79	38.15	52631	52903	27208	31069	17	15	36	31	22	15
ERR375120	ERP003620	ERS324627	10733_5#20		Enterococcus faecium	United Kingdom	Clinical	Type A	Human invasive infection	R	S											198	120	78	62	37	19	2865092	2833888	2734305	2623036	2220593	1582999	145	157014	2853050	2698137	37.77	38.15	52832	55328	27900	31069	17	15	34	31	19	14
ERR375121	ERP003620	ERS324337	10733_5#21		Enterococcus faecium	United Kingdom	Clinical	Type A	Human invasive infection	R	S											375	150	92	72	31	14	2977509	2892041	2759354	2609580	1911503	1331102	208	163168	2933765	2698137	37.73	38.15	45171	47731	19169	23139	17	15	45	36	22	17
ERR375122	ERP003620	ERS324253	10733_5#22		Enterococcus faecium	United Kingdom	Clinical	Type A	Human invasive infection	R	S											256	143	79	58	37	18	2901027	2858206	2723791	2569196	2224230	1583164	170	157862	2878430	2698137	37.73	38.15	58839	64093	27222	30552	16	14	35	30	25	16
ERR375128	ERP003620	ERS324229	10733_5#28		Enterococcus faecium	United Kingdom	Clinical	Type A	Human invasive infection	R	S											230	138	89	66	38	17	2926053	2894659	2786349	2626203	2157083	1413066	160	151401	2909883	2698137	37.68	38.15	49101	52628	23672	27902	18	16	40	34	12	8
ERR375129	ERP003620	ERS324634	10733_5#29		Enterococcus faecium	United Kingdom	Clinical	Type A	Human invasive infection	R	R											251	135	83	57	38	18	2865022	2819458	2700939	2506153	2177050	1432494	169	129141	2844357	2698137	37.68	38.15	50086	50292	25505	32200	18	17	37	33	41	23
ERR375130	ERP003620	ERS324398	10733_5#30		Enterococcus faecium	United Kingdom	Clinical	Type A	Human invasive infection	R	S											231	142	93	69	34	15	2839152	2806138	2694976	2514978	1907862	1210864	164	130824	2822484	2698137	37.81	38.15	43431	46556	20289	22223	20	18	44	39	22	16
ERR375133	ERP003620	ERS324630	10733_5#33		Enterococcus faecium	United Kingdom	Clinical	Type A	Human invasive infection	R	R											209	137	83	60	36	19	2937129	2908136	2779542	2619228	2199270	1599494	160	149127	2924652	2698137	37.83	38.15	53705	56802	25303	32166	17	15	36	30	39	20
ERR375134	ERP003620	ERS324574	10733_5#34		Enterococcus faecium	United Kingdom	Clinical	Type A	Human invasive infection	R	S											200	129	82	65	36	19	2892915	2863469	2748880	2626381	2165230	1578526	153	156974	2881695	2698137	37.77	38.15	52826	55328	25848	31069	17	15	36	31	23	15
ERR375135	ERP003620	ERS324587	10733_5#35		Enterococcus faecium	United Kingdom	Clinical	Type A	Human invasive infection	R	S											241	164	102	79	36	13	2888253	2862201	2711347	2538842	1824941	989033	182	116191	2874224	2698137	38.04	38.15	37159	37899	17985	20267	24	22	52	45	23	15
ERR375136	ERP003620	ERS324594	10733_5#36		Enterococcus faecium	United Kingdom	Clinical	Type A	Human invasive infection	R	R											359	196	99	74	36	16	3025992	2968408	2733439	2551131	1960647	1238987	231	127158	2994615	2698137	37.59	38.15	46622	47944	16592	22307	22	19	51	39	30	18
ERR375137	ERP003620	ERS324620	10733_5#37		Enterococcus faecium	United Kingdom	Clinical	Type A	Human invasive infection	R	S											221	124	79	52	38	19	2858643	2817286	2705163	2506813	2252447	1530602	157	137207	2841803	2698137	37.7	38.15	53726	60167	32129	33015	17	16	34	31	42	22
ERR375138	ERP003620	ERS324250	10733_5#38		Enterococcus faecium	United Kingdom	Clinical	Type A	Human invasive infection	R	S											384	177	103	72	32	15	2938885	2859274	2677646	2458313	1796103	1158973	233	140403	2899875	2698137	37.76	38.15	43252	45142	16401	21287	22	20	50	42	20	15
ERR375140	ERP003620	ERS324503	10733_5#40		Enterococcus faecium	United Kingdom	Clinical	Type A	Human invasive infection	R	S											185	119	82	64	38	18	2925441	2898493	2810444	2679673	2236141	1524169	141	157018	2914797	2698137	37.74	38.15	52631	58839	27216	31875	17	15	37	31	18	14
ERR375143	ERP003620	ERS324586	10733_5#43		Enterococcus faecium	United Kingdom	Clinical	Type A	Human invasive infection	R	R											271	169	100	80	36	16	3043823	3006349	2831046	2689774	1987585	1322867	200	129382	3027232	2698137	37.86	38.15	35384	48116	17011	23834	21	17	50	38	25	17
ERR375144	ERP003620	ERS324238	10733_5#44		Enterococcus faecium	United Kingdom	Clinical	Type A	Human invasive infection	R	R											267	140	84	62	32	19	2876046	2826921	2704852	2546683	2055940	1612594	174	145251	2851747	2698137	37.71	38.15	59134	65207	20668	25680	16	15	36	31	17	12
ERR375145	ERP003620	ERS324619	10733_5#45		Enterococcus faecium	United Kingdom	Clinical	Type A	Human invasive infection	R	R											402	208	105	73	35	14	2997300	2927553	2683298	2458891	1864079	1126449	255	127073	2961232	2698137	37.63	38.15	35151	45500	14825	18574	22	19	55	43	27	17
ERR375148	ERP003620	ERS324254	10733_5#48		Enterococcus faecium	United Kingdom	Clinical	Type A	Human invasive infection	I	S											310	181	118	86	32	12	2860517	2808073	2667079	2444058	1622355	905080	222	121610	2838738	2698137	37.8	38.15	32427	33747	14176	15918	25	23	60	53	38	26
ERR375105	ERP003620	ERS324230	10733_5#5		Enterococcus faecium	United Kingdom	Clinical	Type A	Human invasive infection	R	R											339	180	98	70	33	15	2923209	2862014	2668176	2460182	1825908	1198568	231	145250	2896842	2698137	37.63	38.15	37156	43550	17977	21104	21	19	50	42	16	13
ERR375150	ERP003620	ERS324689	10733_5#50		Enterococcus faecium	United Kingdom	Clinical	Type A	Human invasive infection	S	S											90	62	46	37	27	19	2511247	2499999	2463479	2402839	2249641	1977277	71	249875	2506875	2698137	38.13	38.15	97344	95603	59116	38739	9	10	18	21	54	18
ERR375152	ERP003620	ERS324258	10733_5#52		Enterococcus faecium	United Kingdom	Clinical	Type A	Human invasive infection	R	R											291	161	97	68	35	16	2986726	2939524	2788673	2576874	2012221	1359838	191	151401	2960655	2698137	37.59	38.15	43845	51101	19688	24175	19	16	45	36	13	8
ERR375153	ERP003620	ERS324215	10733_5#53		Enterococcus faecium	United Kingdom	Clinical	Type A	Human invasive infection	R	S											337	169	103	73	35	14	2912959	2849885	2707599	2476862	1833293	1128862	212	145251	2882057	2698137	37.8	38.15	36572	39534	18612	20279	22	19	51	44	19	14
ERR375154	ERP003620	ERS324644	10733_5#54		Enterococcus faecium	United Kingdom	Clinical	Type A	Human invasive infection	R	S											418	196	93	70	39	15	3083786	3006255	2773645	2613373	2127114	1279228	240	129134	3038589	2698137	37.46	38.15	40381	49256	18111	27020	21	17	47	36	21	11
ERR375156	ERP003620	ERS324418	10733_5#56		Enterococcus faecium	United Kingdom	Clinical	Type A	Human invasive infection	R	R											477	219	104	74	35	17	3229904	3125476	2878286	2673805	2042683	1420265	304	143137	3185766	2698137	37.36	38.15	39053	56351	15977	25505	21	16	53	35	12	8
ERR375157	ERP003620	ERS324314	10733_5#57		Enterococcus faecium	United Kingdom	Clinical	Type A	Human invasive infection	R	R											281	162	98	71	35	21	3117037	3068054	2913763	2715520	2102965	1622069	205	145240	3098587	2698137	37.55	38.15	52452	58839	20662	27664	20	17	45	32	21	18
ERR375106	ERP003620	ERS324236	10733_5#6		Enterococcus faecium	United Kingdom	Clinical	Type A	Human invasive infection	R	R											276	158	91	66	36	17	2999584	2956121	2795514	2613935	2111708	1469132	192	151401	2978709	2698137	37.58	38.15	49074	53083	20593	27120	18	15	42	33	13	8
ERR375160	ERP003620	ERS324573	10733_5#60		Enterococcus faecium	United Kingdom	Clinical	Type A	Human invasive infection	R	R											211	126	81	55	39	20	2855798	2824456	2717781	2525204	2246194	1562100	147	129141	2839220	2698137	37.89	38.15	52631	60167	30901	32539	18	16	35	32	39	19
ERR375161	ERP003620	ERS324604	10733_5#61		Enterococcus faecium	United Kingdom	Clinical	Type A	Human invasive infection	R	R											315	175	93	72	34	19	2953104	2897691	2707701	2546118	1891336	1383656	219	115937	2928291	2698137	37.73	38.15	39086	50059	18786	22860	21	19	48	40	32	18
ERR375162	ERP003620	ERS324609	10733_5#62		Enterococcus faecium	United Kingdom	Clinical	Type A	Human invasive infection	R	S											216	142	89	70	36	17	2945266	2917617	2789876	2660976	2093785	1447341	164	148679	2933446	2698137	37.97	38.15	47992	50777	20593	27222	18	16	41	34	24	13
ERR375163	ERP003620	ERS324353	10733_5#63		Enterococcus faecium	United Kingdom	Clinical	Type A	Human invasive infection	R	S											348	178	103	72	36	16	3092995	3025220	2858107	2640750	2036906	1356176	225	163168	3060137	2698137	37.52	38.15	40641	50592	17584	25497	20	16	49	36	12	8
ERR375164	ERP003620	ERS324642	10733_5#64		Enterococcus faecium	United Kingdom	Clinical	Type A	Human invasive infection	R	R											413	198	93	72	41	14	3079897	3003818	2745123	2601917	2076748	1094257	253	144791	3041186	2698137	37.45	38.15	36767	47032	20182	28383	24	20	50	40	24	14
ERR375165	ERP003620	ERS324297	10733_5#65		Enterococcus faecium	United Kingdom	Clinical	Type A	Human invasive infection	R	S											414	163	91	64	34	16	2912858	2830718	2670831	2476977	1969523	1378850	215	144230	2865730	2698137	37.65	38.15	40641	51101	18898	23472	18	16	43	37	14	11
ERR375168	ERP003620	ERS324356	10733_5#68		Enterococcus faecium	United Kingdom	Clinical	Type A	Human invasive infection	R	S											274	153	86	62	34	18	2937548	2891674	2748462	2573423	2121579	1556592	182	157862	2913705	2698137	37.71	38.15	54202	58839	23580	27585	17	15	37	31	23	15
ERR375107	ERP003620	ERS324575	10733_5#7		Enterococcus faecium	United Kingdom	Clinical	Type A	Human invasive infection	R	R											365	166	91	63	34	16	2899759	2830128	2650474	2443858	1963939	1302123	212	181917	2861825	2698137	37.71	38.15	47591	49255	17643	22995	19	17	43	37	25	16
ERR375170	ERP003620	ERS324523	10733_5#70		Enterococcus faecium	United Kingdom	Clinical	Type A	Human invasive infection	R	S											222	136	88	67	40	18	2914737	2881033	2762092	2611369	2163615	1373181	162	151402	2898964	2698137	37.71	38.15	46141	51100	23687	30713	20	18	41	35	16	11
ERR375174	ERP003620	ERS324522	10733_5#74		Enterococcus faecium	United Kingdom	Clinical	Type A	Human invasive infection	R	S											333	172	97	73	35	19	3126307	3063219	2892918	2720678	2101958	1548339	222	145028	3097642	2698137	37.53	38.15	49254	55351	20570	28071	20	16	45	33	24	12
ERR375176	ERP003620	ERS324405	10733_5#76		Enterococcus faecium	United Kingdom	Clinical	TypeB	Human invasive infection	S	S											64	41	29	22	17	14	2899500	2890002	2860003	2810219	2719583	2607424	49	426145	2895963	2698137	37.93	38.15	253277	253277	122794	135069	5	5	9	8	34	8
ERR375177	ERP003620	ERS324585	10733_5#77		Enterococcus faecium	United Kingdom	Clinical	Type A	Human invasive infection	R	R											337	162	91	65	32	15	2927146	2864176	2691118	2494709	1966587	1354386	202	137436	2893268	2698137	37.73	38.15	48111	56351	18577	21874	17	15	42	35	30	18
ERR375178	ERP003620	ERS324412	10733_5#78		Enterococcus faecium	United Kingdom	Clinical	Type A	Human invasive infection	R	S											219	138	87	70	38	13	2870072	2838197	2723309	2593001	2059954	1207463	164	166299	2857292	2698137	37.79	38.15	41015	46666	23439	25386	18	16	42	37	28	12
ERR375187	ERP003620	ERS324228	10733_5#87		Enterococcus faecium	United Kingdom	Clinical	Type A	Human invasive infection	R	R											251	151	91	68	38	14	2797617	2759374	2622549	2449410	1934733	1174232	176	137142	2778053	2698137	37.66	38.15	33182	38742	21597	23521	20	18	45	42	23	14
ERR375188	ERP003620	ERS324395	10733_5#88		Enterococcus faecium	United Kingdom	Clinical	Type A	Human invasive infection	R	S											236	156	101	78	33	14	2830345	2795044	2667000	2491720	1775973	1088524	187	101957	2818201	2698137	37.81	38.15	40390	44715	16568	17649	21	20	50	45	15	11
ERR375189	ERP003620	ERS324342	10733_5#89		Enterococcus faecium	United Kingdom	Clinical	TypeB	Human invasive infection	S	S											77	46	34	30	26	15	2593292	2581749	2554639	2521647	2443593	2028774	55	303849	2587754	2698137	38.26	38.15	163539	163539	54734	53381	7	7	14	15	55	13
ERR375109	ERP003620	ERS324224	10733_5#9		Enterococcus faecium	United Kingdom	Clinical	Type A	Human invasive infection	R	R											360	196	103	69	36	20	3182604	3113992	2892899	2645875	2105669	1579872	251	143876	3154967	2698137	37.48	38.15	51640	61425	16907	28319	20	16	49	33	14	9
ERR375192	ERP003620	ERS324646	10733_5#92		Enterococcus faecium	United Kingdom	Clinical	Type A	Human invasive infection	R	R											274	157	104	78	35	19	3082997	3036917	2915257	2722495	2000183	1474097	192	145240	3062672	2698137	37.77	38.15	40645	56347	19397	24438	21	17	49	36	23	19
ERR375193	ERP003620	ERS324596	10733_5#93		Enterococcus faecium	United Kingdom	Clinical	Type A	Human invasive infection	R	R											198	132	88	63	37	19	2991458	2964713	2866565	2684156	2253778	1598011	156	134132	2982062	2698137	37.59	38.15	55510	58839	25899	34084	17	15	37	30	32	14
ERR375195	ERP003620	ERS324532	10733_5#95		Enterococcus faecium	United Kingdom	Clinical	Type A	Human invasive infection	R	S											240	162	96	75	34	14	2906544	2879418	2725053	2570059	1892490	1183462	182	116195	2893082	2698137	38.01	38.15	40641	43845	18106	20617	20	18	48	40	25	17
ERR375208	ERP003620	ERS324268	10733_6#12		Enterococcus faecium	United Kingdom	Clinical	Type A	Human invasive infection	R	S											217	144	93	74	40	19	2871270	2842791	2730818	2594410	2010270	1331126	165	112763	2858522	2698137	37.81	38.15	42525	48264	22445	24582	22	20	46	41	26	16
ERR375209	ERP003620	ERS324242	10733_6#13		Enterococcus faecium	United Kingdom	Clinical	Type A	Human invasive infection	R	R											290	180	112	85	39	13	3002788	2958222	2808125	2604545	1834590	934806	219	107059	2985174	2698137	37.62	38.15	32134	36572	17011	20668	28	23	59	48	17	12
ERR375214	ERP003620	ERS324279	10733_6#18		Enterococcus faecium	United Kingdom	Clinical	Type A	Human invasive infection	R	S											191	128	87	67	38	19	2829093	2806092	2712727	2558541	2074440	1417580	145	110749	2818874	2698137	37.81	38.15	52452	53775	23677	25505	19	18	40	37	28	16
ERR375215	ERP003620	ERS324552	10733_6#19		Enterococcus faecium	United Kingdom	Clinical	Type A	Human invasive infection	R	R											172	115	78	59	31	14	2708330	2687802	2608466	2462558	2010839	1396065	128	140926	2697618	2698137	37.93	38.15	57535	57535	23675	23675	14	14	32	32	31	17
ERR375216	ERP003620	ERS324281	10733_6#20		Enterococcus faecium	United Kingdom	Clinical	Type A	Human invasive infection	R	S											191	127	85	68	37	19	2829161	2806099	2708811	2580647	2073034	1454588	144	137515	2818906	2698137	37.81	38.15	52452	53775	23366	25505	19	18	39	36	30	16
ERR375218	ERP003620	ERS324731	10733_6#22		Enterococcus faecium	United Kingdom	Clinical	Type A	Human invasive infection	R	R											196	138	82	65	36	17	2894753	2870820	2732350	2599289	2125039	1423821	159	142214	2886381	2698137	37.91	38.15	49070	54240	24274	30722	18	16	38	33	10	7
ERR375219	ERP003620	ERS324710	10733_6#23		Enterococcus faecium	United Kingdom	Clinical	Type A	Human invasive infection	R	R											210	138	86	67	39	17	3030047	3001781	2879964	2749095	2289886	1517278	159	146426	3018056	2698137	37.52	38.15	51395	55788	26506	29706	17	14	39	30	31	16
ERR375224	ERP003620	ERS324452	10733_6#28		Enterococcus faecium	United Kingdom	Clinical	Type A	Human invasive infection	R	S											284	147	84	65	33	14	2778503	2726155	2577549	2429422	1895913	1185572	189	126567	2756446	2698137	37.86	38.15	46508	46556	20001	20331	19	18	41	39	23	15
ERR375226	ERP003620	ERS324408	10733_6#30		Enterococcus faecium	United Kingdom	Clinical	Type A	Human invasive infection	R	S											308	164	99	74	36	18	2998390	2946249	2797196	2619090	2007069	1358417	198	142213	2970216	2698137	37.68	38.15	48705	50193	17186	24274	21	18	47	37	12	7
ERR375227	ERP003620	ERS324551	10733_6#31		Enterococcus faecium	United Kingdom	Clinical	Type A	Human invasive infection	R	R											201	131	88	63	39	17	2961457	2932539	2831013	2650109	2239898	1468677	153	146429	2949454	2698137	37.81	38.15	49525	55788	25881	29294	18	15	38	32	31	14
ERR375229	ERP003620	ERS324694	10733_6#33		Enterococcus faecium	United Kingdom	Clinical	Type A	Human invasive infection	R	R											218	150	98	82	38	14	2902375	2877232	2763128	2638565	1902059	1089374	166	136828	2888693	2698137	37.72	38.15	35383	38079	18891	21288	23	20	51	44	21	14
ERR375235	ERP003620	ERS324156	10733_6#39		Enterococcus faecium	United Kingdom	Clinical	Type A	Human invasive infection	R	S											222	140	87	65	36	15	2825410	2797644	2668293	2519431	2025180	1261021	156	151350	2808999	2698137	37.8	38.15	48516	49108	22925	26889	18	17	40	36	10	7
ERR375238	ERP003620	ERS324726	10733_6#42		Enterococcus faecium	United Kingdom	Clinical	Type A	Human invasive infection	R	S											351	179	91	69	33	16	2911979	2852921	2639261	2490230	1925559	1299647	214	192955	2877729	2698137	37.72	38.15	48533	49650	17172	20382	19	17	45	38	29	17
ERR375241	ERP003620	ERS324712	10733_6#45		Enterococcus faecium	United Kingdom	Clinical	Type A	Human invasive infection	R	R											284	170	103	76	41	15	2981981	2932501	2784399	2589578	2014158	1091096	210	126613	2962651	2698137	37.88	38.15	36764	46604	18790	23747	24	21	51	42	17	15
ERR375244	ERP003620	ERS324679	10733_6#48		Enterococcus faecium	United Kingdom	Clinical	Type A	Human invasive infection	R	R											230	151	91	67	37	18	2943049	2911032	2767189	2602560	2119019	1445879	178	151402	2929993	2698137	37.65	38.15	49071	52628	20755	29112	19	17	41	34	10	7
ERR375246	ERP003620	ERS324323	10733_6#50		Enterococcus faecium	United Kingdom	Clinical	Type A	Human invasive infection	R	R											332	174	95	74	34	19	3095931	3028777	2846817	2706207	2064419	1547987	229	147824	3069432	2698137	37.84	38.15	50193	56697	18130	25846	19	16	45	33	20	13
ERR375248	ERP003620	ERS324754	10733_6#52		Enterococcus faecium	United Kingdom	Clinical	Type A	Human invasive infection	R	S											339	177	98	70	33	17	2893110	2829527	2656889	2447215	1819300	1280265	223	119161	2862622	2698137	37.77	38.15	40644	47125	18049	20290	21	19	49	43	23	16
ERR375250	ERP003620	ERS324428	10733_6#54		Enterococcus faecium	United Kingdom	Clinical	Type A	Human invasive infection	R	S											184	127	79	60	37	16	2932483	2908593	2795848	2666053	2291144	1539864	147	243015	2923940	2698137	37.62	38.15	51512	55787	29112	32883	15	13	34	28	33	14
ERR375255	ERP003620	ERS324341	10733_6#59		Enterococcus faecium	United Kingdom	Clinical	Type A	Human invasive infection	R	R											305	190	113	78	39	15	3124394	3077915	2894319	2648551	1983132	1172867	228	114170	3104841	2698137	37.45	38.15	33313	43845	17940	23687	25	19	56	41	12	8
ERR375256	ERP003620	ERS324459	10733_6#60		Enterococcus faecium	United Kingdom	Clinical	Type A	Human invasive infection	R	S											301	172	100	80	35	15	2931536	2880502	2709796	2558302	1799536	1115713	215	133009	2910809	2698137	37.75	38.15	34830	38182	17678	20278	24	21	54	46	23	16
ERR375257	ERP003620	ERS324423	10733_6#61		Enterococcus faecium	United Kingdom	Clinical	Type A	Human invasive infection	R	S											268	166	105	80	41	17	3055225	3018620	2875206	2700544	2075696	1245300	193	116203	3037370	2698137	37.59	38.15	40641	48116	17584	25849	23	20	51	39	12	7
ERR375258	ERP003620	ERS324695	10733_6#62		Enterococcus faecium	United Kingdom	Clinical	Type A	Human invasive infection	R	S											192	124	82	63	35	16	2764729	2738567	2634712	2504539	2016579	1334081	144	151401	2753346	2698137	37.8	38.15	47596	47596	22908	23672	17	17	38	36	15	9
ERR375268	ERP003620	ERS324705	10733_6#72		Enterococcus faecium	United Kingdom	Clinical	Type A	Human invasive infection	R	R											280	156	94	74	35	16	3033988	2984269	2833846	2696378	2031019	1369969	189	140540	3009875	2698137	37.52	38.15	44611	51102	18977	25497	19	16	46	35	9	6
ERR375270	ERP003620	ERS324440	10733_6#74		Enterococcus faecium	United Kingdom	Clinical	Type A	Human invasive infection	R	S											321	167	99	71	35	17	2928501	2873422	2708560	2507251	1913110	1313229	203	134145	2898526	2698137	37.72	38.15	39084	49888	17011	22861	20	18	48	40	29	15
ERR375276	ERP003620	ERS324665	10733_6#80		Enterococcus faecium	United Kingdom	Clinical	Type A	Human invasive infection	R	S											211	137	83	68	34	15	2823208	2795478	2686508	2575724	2036790	1320854	157	142972	2810409	2698137	37.9	38.15	49102	49218	20461	26167	17	16	38	34	25	19
ERR375279	ERP003620	ERS324468	10733_6#83		Enterococcus faecium	United Kingdom	Clinical	Type A	Human invasive infection	R	R											273	149	95	73	35	15	2983547	2937253	2811823	2652108	2035455	1314597	185	147084	2964281	2698137	37.88	38.15	46604	49216	18577	25505	19	16	44	35	20	16
ERR375281	ERP003620	ERS324723	10733_6#85		Enterococcus faecium	United Kingdom	Clinical	Type A	Human invasive infection	R	R											278	159	91	67	32	18	2910084	2860295	2699403	2524233	1950144	1450328	201	123600	2891625	2698137	37.74	38.15	50342	52631	19525	23580	18	17	42	36	24	14
ERR375283	ERP003620	ERS324732	10733_6#87		Enterococcus faecium	United Kingdom	Clinical	Type A	Human invasive infection	R	R											235	144	90	65	36	17	2891449	2856085	2732236	2550155	2073009	1407285	172	147084	2876814	2698137	37.99	38.15	49216	56423	22316	29113	18	16	40	35	18	16
ERR375284	ERP003620	ERS324286	10733_6#88		Enterococcus faecium	United Kingdom	Clinical	Type A	Human invasive infection	R	R											271	174	95	68	33	16	2980660	2946384	2753979	2567268	1999288	1395968	198	192955	2964076	2698137	37.63	38.15	48724	50720	17693	24668	18	16	44	34	29	17
ERR375286	ERP003620	ERS324413	10733_6#90		Enterococcus faecium	United Kingdom	Clinical	Type A	Human invasive infection	R	R											298	155	79	62	35	19	2994991	2938692	2763034	2636760	2168376	1596874	194	202669	2968090	2698137	37.61	38.15	51513	53541	23580	32538	17	15	38	30	32	14
ERR375287	ERP003620	ERS324725	10733_6#91		Enterococcus faecium	United Kingdom	Clinical	Type A	Human invasive infection	R	S											268	158	82	62	36	19	3047621	3008055	2823252	2677199	2259371	1612261	184	130125	3026946	2698137	37.58	38.15	53723	55923	23752	37154	18	15	37	29	27	14
ERR375288	ERP003620	ERS324426	10733_6#92		Enterococcus faecium	United Kingdom	Clinical	Type A	Human invasive infection	R	R											216	139	84	64	37	15	3042467	3011549	2872989	2739099	2305749	1496967	164	223473	3030302	2698137	37.48	38.15	49524	55787	27272	32883	16	13	36	28	31	13
ERR375567	ERP003622	ERS325991	10733_7#1		Enterococcus faecium	United Kingdom	Clinical	TypeB	NCTC	S	S											115	65	43	35	24	21	2678771	2659614	2605648	2544947	2360657	2258261	83	350860	2671377	2698137	38.1	38.15	100059	100059	64421	64421	8	8	17	17	47	16
ERR375576	ERP003622	ERS325957	10733_7#10		Enterococcus faecium	United Kingdom	Clinical	Type A	NCTC	S	S											93	65	47	42	31	18	2424844	2412341	2373677	2333213	2151967	1675198	77	189297	2420368	2698137	38.2	38.15	73130	69459	40965	31468	11	13	22	27	61	26
ERR375579	ERP003622	ERS325973	10733_7#13		Enterococcus faecium	United Kingdom	Clinical	Type A	NCTC	R	R											153	115	73	57	37	19	2983710	2969702	2882704	2777374	2434890	1818732	125	244714	2976931	2698137	37.7	38.15	65850	69918	31459	39740	14	12	30	24	28	18
ERR375580	ERP003622	ERS325953	10733_7#14		Enterococcus faecium	United Kingdom	Clinical	Type A	NCTC	S	S											70	50	41	38	29	22	2383420	2376057	2358346	2338129	2198220	1894107	54	238442	2378881	2698137	38.21	38.15	66005	65258	51611	48095	11	13	20	25	64	21
ERR375583	ERP003622	ERS325976	10733_7#17		Enterococcus faecium	United Kingdom	Clinical	Type A	NCTC	S	S											86	62	43	36	27	19	2706552	2696499	2642310	2594024	2457970	2122732	71	295106	2703019	2698137	37.97	38.15	101508	101508	54683	54683	9	9	18	18	52	18
ERR375585	ERP003622	ERS325974	10733_7#19		Enterococcus faecium	United Kingdom	Clinical	Type A	NCTC	R	R											327	144	74	59	34	18	3128655	3058617	2905749	2805486	2373922	1822330	196	244714	3095368	2698137	37.56	38.15	65843	69918	27117	38080	14	11	33	23	28	17
ERR375406	ERP003621	ERS325498	10733_7#36		Enterococcus faecium	United Kingdom	Clinical	Type A	Human invasive infection	R	R											308	176	96	76	36	15	2943934	2896165	2707625	2560317	1940109	1205192	209	127158	2920207	2698137	37.64	38.15	38343	47863	17634	21898	21	18	49	40	30	19
ERR375409	ERP003621	ERS325552	10733_7#39		Enterococcus faecium	United Kingdom	Clinical	Type A	Human invasive infection	R	S											298	163	101	69	34	21	2971733	2919153	2767466	2543292	1910692	1492281	206	120819	2948919	2698137	37.61	38.15	50110	52257	20666	23580	21	19	48	39	29	16
ERR375412	ERP003621	ERS325480	10733_7#42		Enterococcus faecium	United Kingdom	Clinical	Type A	Human invasive infection	R	S											216	131	85	68	34	17	2932438	2900447	2800855	2674057	2101723	1469797	157	140540	2918607	2698137	37.71	38.15	52840	57581	23580	27902	17	15	38	32	15	10
ERR375413	ERP003621	ERS325494	10733_7#43		Enterococcus faecium	United Kingdom	Clinical	Type A	Human invasive infection	R	R											270	142	87	59	33	14	2996091	2946359	2815687	2617687	2177294	1507016	177	223474	2972603	2698137	37.61	38.15	52454	58006	23526	29706	14	12	36	28	33	14
ERR375571	ERP003622	ERS325954	10733_7#5		Enterococcus faecium	United Kingdom	Clinical	Type A	NCTC	S	S											59	39	26	22	18	15	2480513	2472212	2444376	2413736	2349187	2243075	43	386560	2475591	2698137	38.07	38.15	139790	139790	114250	95669	6	6	10	12	54	15
ERR375422	ERP003621	ERS325718	10733_7#52		Enterococcus faecium	United Kingdom	Clinical	Type A	Human invasive infection	R	R											170	111	76	60	31	15	2697403	2676187	2597740	2473022	2019102	1438987	126	140926	2687762	2698137	37.95	38.15	56351	56351	25470	23675	14	14	31	32	31	17
ERR375423	ERP003621	ERS325886	10733_7#53		Enterococcus faecium	United Kingdom	Clinical	Type A	Human invasive infection	R	R											287	156	88	61	36	15	3116814	3069200	2901871	2708751	2294295	1536448	189	243016	3092751	2698137	37.42	38.15	49525	58005	23580	33312	16	12	38	27	31	12
ERR375425	ERP003621	ERS325659	10733_7#55		Enterococcus faecium	United Kingdom	Clinical	Type A	Human invasive infection	R	R											277	144	89	62	31	19	2897488	2845786	2713558	2520531	2016388	1576854	183	140540	2874500	2698137	37.83	38.15	56126	57751	20755	24117	17	15	38	32	14	10
ERR375427	ERP003621	ERS325489	10733_7#57		Enterococcus faecium	United Kingdom	Clinical	Type A	Human invasive infection	R	R											392	199	102	78	36	15	3032664	2963390	2745654	2565764	1865499	1155837	247	174516	2997721	2698137	37.57	38.15	33887	38205	16343	21862	24	20	55	43	23	12
ERR375572	ERP003622	ERS325956	10733_7#6		Enterococcus faecium	United Kingdom	Clinical	Type A	NCTC	S	S											92	60	44	35	23	16	2667921	2656018	2622062	2548894	2358120	2116730	67	280172	2661294	2698137	37.96	38.15	151923	151923	59369	53307	7	7	14	15	50	16
ERR375430	ERP003621	ERS325778	10733_7#60		Enterococcus faecium	United Kingdom	Clinical	Type A	Human invasive infection	R	R											315	170	102	74	31	14	2879607	2822847	2676173	2465673	1732405	1119295	215	106942	2854722	2698137	37.78	38.15	36111	39348	18511	19986	22	20	51	45	20	14
ERR375431	ERP003621	ERS325477	10733_7#61		Enterococcus faecium	United Kingdom	Clinical	Type A	Human invasive infection	R	R											228	145	93	66	36	23	2986935	2952507	2822854	2620692	2110281	1675917	179	132039	2976364	2698137	37.55	38.15	55510	59950	19954	27422	20	17	42	33	30	14
ERR375434	ERP003621	ERS325650	10733_7#64		Enterococcus faecium	United Kingdom	Clinical	Type A	Human invasive infection	R	R											307	170	98	76	35	17	2975267	2919464	2747488	2582231	1898991	1236317	212	140540	2950444	2698137	37.65	38.15	43845	47704	18130	22048	23	20	50	41	18	13
ERR375436	ERP003621	ERS325670	10733_7#66		Enterococcus faecium	United Kingdom	Clinical	Type A	Human invasive infection	R	R											318	174	106	75	37	17	2971176	2917237	2756032	2526020	1901338	1211606	210	135672	2943810	2698137	37.68	38.15	37576	45305	17186	20289	23	20	53	43	28	17
ERR375437	ERP003621	ERS325823	10733_7#67		Enterococcus faecium	United Kingdom	Clinical	Type A	Human invasive infection	R	R											257	162	96	67	39	15	3100819	3062653	2912709	2705334	2229986	1388557	193	223474	3084151	2698137	37.43	38.15	43087	51512	22328	29413	19	15	43	32	32	13
ERR375439	ERP003621	ERS325786	10733_7#69		Enterococcus faecium	United Kingdom	Clinical	Type A	Human invasive infection	R	R											270	160	98	67	37	14	3097718	3052388	2913142	2694248	2187368	1384880	200	243016	3081179	2698137	37.43	38.15	43087	52454	21185	29112	18	14	43	31	33	13
ERR375573	ERP003622	ERS325955	10733_7#7		Enterococcus faecium	United Kingdom	Clinical	Type A	NCTC	S	S											36	25	17	16	11	10	2429314	2425716	2406292	2401175	2328206	2301131	27	408020	2427094	2698137	38.1	38.15	270190	270190	252682	157483	4	4	6	7	56	8
ERR375440	ERP003621	ERS325747	10733_7#70		Enterococcus faecium	United Kingdom	Clinical	Type A	Human invasive infection	R	R											221	140	94	72	35	16	2877061	2848654	2735324	2571026	1979038	1328863	161	136074	2863728	2698137	37.66	38.15	44611	48288	19415	23680	19	17	43	37	31	20
ERR375443	ERP003621	ERS325660	10733_7#73		Enterococcus faecium	United Kingdom	Clinical	TypeB	Human invasive infection	S	S											96	61	42	32	22	15	2754909	2740334	2698417	2632134	2449681	2192305	71	335609	2747812	2698137	38.06	38.15	185429	185429	62930	62930	6	6	13	13	28	9
ERR375445	ERP003621	ERS325488	10733_7#75		Enterococcus faecium	United Kingdom	Clinical	Type A	Human invasive infection	R	R											225	147	95	71	33	15	2962490	2930485	2808073	2635490	2002511	1351368	173	192952	2949681	2698137	37.71	38.15	45014	51229	19568	24676	18	15	43	34	21	13
ERR375446	ERP003621	ERS325767	10733_7#76		Enterococcus faecium	United Kingdom	Clinical	Type A	Human invasive infection	R	R											323	175	98	73	39	19	3087169	3032058	2852495	2669133	2101864	1410795	214	129147	3060130	2698137	37.49	38.15	42380	52103	20703	28605	22	18	48	36	23	12
ERR375448	ERP003621	ERS325763	10733_7#78		Enterococcus faecium	United Kingdom	Clinical	Type A	Human invasive infection	R	S											262	162	93	67	37	16	2987093	2951765	2796224	2614198	2145882	1386795	183	142430	2966809	2698137	37.64	38.15	47845	54424	21746	27794	18	16	41	33	30	15
ERR375574	ERP003622	ERS325975	10733_7#8		Enterococcus faecium	United Kingdom	Clinical	Type A	NCTC	R	R											172	118	73	61	40	19	2954376	2934166	2838177	2757113	2395920	1668398	132	244712	2943963	2698137	37.96	38.15	58955	62917	29928	36123	16	14	34	28	29	17
ERR375450	ERP003621	ERS325755	10733_7#80		Enterococcus faecium	United Kingdom	Clinical	Type A	Human invasive infection	R	R											225	146	94	68	36	18	2847601	2818923	2699910	2517074	1963368	1359484	163	137396	2831298	2698137	37.79	38.15	45979	50248	23272	23823	20	18	43	39	24	15
ERR375452	ERP003621	ERS325812	10733_7#82		Enterococcus faecium	United Kingdom	Clinical	Type A	Human invasive infection	R	R											277	157	102	75	32	14	2868042	2820594	2695541	2496171	1762077	1113369	196	106942	2848586	2698137	37.79	38.15	36571	45537	18711	20284	21	19	50	44	21	15
ERR375458	ERP003621	ERS325633	10733_7#88		Enterococcus faecium	United Kingdom	Clinical	Type A	Human invasive infection	R	R											227	143	89	66	37	18	2968761	2937538	2804080	2638383	2150747	1457325	165	151403	2953259	2698137	37.62	38.15	49069	52628	23682	27585	19	16	40	33	12	8
ERR375462	ERP003621	ERS325485	10733_8#1		Enterococcus faecium	United Kingdom	Clinical	Type A	Human invasive infection	R	R											279	154	86	62	36	19	3018705	2972996	2810572	2634025	2202546	1608171	187	134132	2996082	2698137	37.58	38.15	55512	58839	22713	31862	17	15	38	30	31	13
ERR375471	ERP003621	ERS325709	10733_8#10		Enterococcus faecium	United Kingdom	Clinical	Type A	Human invasive infection	R	R											335	169	93	72	32	16	3013491	2946432	2774052	2625279	1967060	1406482	225	192952	2986306	2698137	37.67	38.15	45014	51229	18129	23668	18	15	45	35	22	14
ERR375473	ERP003621	ERS325678	10733_8#12		Enterococcus faecium	United Kingdom	Clinical	Type A	Human invasive infection	R	R											466	207	112	82	35	11	3130265	3034909	2800996	2593425	1815276	910444	274	126567	3083504	2698137	37.56	38.15	35383	40623	15908	19626	26	21	61	45	15	12
ERR375476	ERP003621	ERS325510	10733_8#15		Enterococcus faecium	United Kingdom	Clinical	Type A	Human invasive infection	R	R											325	179	96	73	34	14	2943614	2893968	2703183	2531669	1915351	1201069	209	192945	2915615	2698137	37.63	38.15	40554	47863	17172	20686	20	18	48	39	30	18
ERR375480	ERP003621	ERS325500	10733_8#19		Enterococcus faecium	United Kingdom	Clinical	Type A	Human invasive infection	R	R											250	151	97	73	34	16	2865596	2828634	2699990	2520416	1915904	1317730	179	145219	2849058	2698137	37.64	38.15	43668	48649	17131	19415	19	17	46	39	23	11
ERR375481	ERP003621	ERS325523	10733_8#20		Enterococcus faecium	United Kingdom	Clinical	Type A	Human invasive infection	R	R											312	175	109	72	34	20	3049972	2997051	2836381	2573599	1898317	1436226	218	132794	3026857	2698137	37.51	38.15	39086	50110	18783	23115	22	19	51	40	29	17
ERR375482	ERP003621	ERS325491	10733_8#21		Enterococcus faecium	United Kingdom	Clinical	Type A	Human invasive infection	R	R											280	153	93	65	32	18	2968617	2922254	2774386	2563688	2000571	1501450	191	134132	2947908	2698137	37.61	38.15	50004	55510	19986	23833	18	16	42	33	32	15
ERR375483	ERP003621	ERS325782	10733_8#22		Enterococcus faecium	United Kingdom	Clinical	Type A	Human invasive infection	R	R											337	183	105	79	34	20	3224911	3168313	2966572	2783981	2009344	1539599	226	140765	3197108	2698137	37.25	38.15	45595	56351	18744	24277	22	17	52	35	31	17
ERR375485	ERP003621	ERS325557	10733_8#24		Enterococcus faecium	United Kingdom	Clinical	Type A	Human invasive infection	R	S											261	163	95	69	34	14	2847967	2808544	2649901	2455188	1846898	1164241	195	157907	2832010	2698137	37.77	38.15	36572	37619	20289	21702	21	19	47	42	21	14
ERR375488	ERP003621	ERS325515	10733_8#27		Enterococcus faecium	United Kingdom	Clinical	Type A	Human invasive infection	R	R											252	153	92	65	39	19	3073158	3035592	2886192	2697241	2279589	1568242	178	131236	3055684	2698137	37.51	38.15	50537	55502	24340	33680	19	15	40	31	21	11
ERR375491	ERP003621	ERS325551	10733_8#30		Enterococcus faecium	United Kingdom	Clinical	Type A	Human invasive infection	R	S											193	123	79	61	36	19	2874084	2846855	2745627	2611000	2189237	1584077	145	134132	2863218	2698137	37.73	38.15	55510	58839	25899	29270	17	15	35	30	30	13
ERR375494	ERP003621	ERS325505	10733_8#33		Enterococcus faecium	United Kingdom	Clinical	Type A	Human invasive infection	R	R											326	203	111	88	38	17	3126547	3078452	2860210	2692840	1909374	1209370	245	112313	3106793	2698137	37.74	38.15	32183	40641	15661	21543	26	21	60	43	21	12
ERR375495	ERP003621	ERS325606	10733_8#34		Enterococcus faecium	United Kingdom	Clinical	Type A	Human invasive infection	R	R											199	133	88	65	38	20	2998912	2972089	2873805	2705537	2245737	1612048	157	134132	2989467	2698137	37.58	38.15	51611	55803	25899	31900	18	15	38	31	32	14
ERR375496	ERP003621	ERS325826	10733_8#35		Enterococcus faecium	United Kingdom	Clinical	Type A	Human invasive infection	R	R											325	185	108	80	36	20	3132851	3082083	2898245	2705236	1966296	1409908	221	115937	3106528	2698137	37.5	38.15	39084	52833	17434	23112	24	19	54	39	30	18
ERR375497	ERP003621	ERS325698	10733_8#36		Enterococcus faecium	United Kingdom	Clinical	Type A	Human invasive infection	R	R											261	145	97	78	34	14	2853500	2812796	2708497	2571126	1838210	1129195	170	109674	2831324	2698137	37.96	38.15	38248	44332	19650	21393	21	19	48	43	15	9
ERR375498	ERP003621	ERS325496	10733_8#37		Enterococcus faecium	United Kingdom	Clinical	Type A	Human invasive infection	R	R											324	198	120	88	35	19	3166355	3114973	2920643	2707352	1809068	1268816	240	115937	3144987	2698137	37.44	38.15	32304	39174	15691	22516	28	21	62	45	29	17
ERR375502	ERP003621	ERS325517	10733_8#41		Enterococcus faecium	United Kingdom	Clinical	Type A	Human invasive infection	R	R											205	139	96	72	41	17	2995971	2969094	2872730	2706889	2198188	1313535	161	134132	2985405	2698137	37.58	38.15	47227	49059	21510	29103	21	18	43	35	28	12
ERR375506	ERP003621	ERS325647	10733_8#45		Enterococcus faecium	United Kingdom	Clinical	Type A	Human invasive infection	R	S											344	190	108	80	36	16	3080817	3021426	2826860	2622851	1902905	1180815	233	142214	3052635	2698137	37.57	38.15	39692	44616	16401	22704	24	20	56	42	10	6
ERR375509	ERP003621	ERS325613	10733_8#48		Enterococcus faecium	United Kingdom	Clinical	Type A	Human invasive infection	R	S											396	178	95	73	36	16	2990905	2910868	2719513	2563954	1927806	1241898	228	151401	2947780	2698137	37.7	38.15	36528	46137	18057	23473	22	19	50	41	13	9
ERR375466	ERP003621	ERS325683	10733_8#5		Enterococcus faecium	United Kingdom	Clinical	Type A	Human invasive infection	R	R											233	151	96	69	35	21	3000991	2969306	2836542	2645873	2060644	1590793	172	136075	2985247	2698137	37.7	38.15	53895	59008	20449	27222	20	17	43	34	31	20
ERR375512	ERP003621	ERS325562	10733_8#51		Enterococcus faecium	United Kingdom	Clinical	Type A	Human invasive infection	R	S											317	170	102	74	31	14	2873422	2817628	2671355	2462918	1733793	1119295	213	106942	2847605	2698137	37.77	38.15	36572	39348	18253	19936	21	20	51	45	20	15
ERR375514	ERP003621	ERS325546	10733_8#53		Enterococcus faecium	United Kingdom	Clinical	Type A	Human invasive infection	R	S											300	156	96	69	34	17	2974925	2924032	2773677	2585021	1975075	1415391	193	192958	2948982	2698137	37.58	38.15	40126	52257	21478	24274	19	16	45	36	31	17
ERR375515	ERP003621	ERS325921	10733_8#54		Enterococcus faecium	United Kingdom	Clinical	Type A	Human invasive infection	R	S											216	122	77	58	44	19	2977557	2943297	2835508	2700845	2464873	1570161	143	129141	2958578	2698137	37.57	38.15	52103	60661	31668	35225	18	15	36	30	39	19
ERR375522	ERP003621	ERS325585	10733_8#61		Enterococcus faecium	United Kingdom	Clinical	Type A	Human invasive infection	R	S											343	172	93	65	34	18	3056329	2995052	2810697	2612265	2134622	1548679	214	129141	3023616	2698137	37.59	38.15	52103	53931	19797	31885	18	15	41	30	26	14
ERR375529	ERP003621	ERS325543	10733_8#68		Enterococcus faecium	United Kingdom	Clinical	Type A	Human invasive infection	R	S											310	171	99	73	33	17	2908962	2856832	2677183	2496475	1814332	1262363	212	130126	2885513	2698137	37.75	38.15	44187	47850	17434	20537	21	19	50	43	29	17
ERR375530	ERP003621	ERS325467	10733_8#69		Enterococcus faecium	United Kingdom	Clinical	Type A	Human invasive infection	R	R											201	137	90	67	36	21	3087066	3062570	2957545	2793698	2254825	1726749	158	133218	3077275	2698137	37.5	38.15	53530	61831	22712	34124	18	15	39	29	37	17
ERR375468	ERP003621	ERS325586	10733_8#7		Enterococcus faecium	United Kingdom	Clinical	Type A	Human invasive infection	R	S											186	124	85	64	35	17	2956239	2932909	2847891	2692031	2186444	1541777	144	178797	2946889	2698137	37.7	38.15	55803	61831	23833	29448	16	14	36	30	34	16
ERR375538	ERP003621	ERS325519	10733_8#77		Enterococcus faecium	United Kingdom	Clinical	Type A	Human invasive infection	R	R											300	171	98	69	36	19	3111444	3063165	2886123	2685499	2164626	1539200	201	129141	3084913	2698137	37.51	38.15	49256	54915	20667	31885	20	16	43	32	26	14
ERR375541	ERP003621	ERS325564	10733_8#80		Enterococcus faecium	United Kingdom	Clinical	TypeB	Human invasive infection	S	S											64	42	31	29	24	16	2885410	2875517	2852108	2834576	2739714	2423447	51	434227	2882261	2698137	38.01	38.15	155366	158113	90577	101744	7	6	13	11	24	7
ERR375542	ERP003621	ERS325478	10733_8#81		Enterococcus faecium	United Kingdom	Clinical	Type A	Human invasive infection	R	R											286	177	99	74	35	15	2940951	2903741	2715444	2531301	1919482	1205125	202	127073	2921237	2698137	37.63	38.15	40554	47944	17172	20686	21	18	49	40	30	19
ERR375544	ERP003621	ERS325941	10733_8#83		Enterococcus faecium	United Kingdom	Clinical	Type A	Human invasive infection	R	R											285	174	106	78	29	12	2895695	2850430	2696947	2493034	1685113	1046970	211	121552	2877248	2698137	37.63	38.15	36011	38356	16310	18713	22	19	52	45	23	14
ERR375553	ERP003621	ERS325742	10733_8#92		Enterococcus faecium	United Kingdom	Clinical	Type A	Human invasive infection	R	R											308	165	105	75	32	12	2946645	2892603	2752733	2532009	1811229	1102897	207	145250	2922275	2698137	37.62	38.15	35383	38673	18547	20281	21	18	50	42	19	13
ERR375556	ERP003621	ERS325582	10733_8#95		Enterococcus faecium	United Kingdom	Clinical	Type A	Human invasive infection	R	S											297	167	103	67	32	18	2855720	2804670	2643564	2389420	1761863	1306965	208	132794	2832819	2698137	37.72	38.15	36420	47388	17651	21284	21	19	49	44	27	16
ERR377433	ERP003621	ERS325568	10770_1#10		Enterococcus faecium	United Kingdom	Clinical	Type A	Human invasive infection	R	S											334	173	95	70	39	19	3160649	3097275	2918435	2748072	2275572	1551305	224	129141	3131656	2698137	37.42	38.15	49256	53724	22032	33680	20	16	43	31	29	14
ERR377434	ERP003621	ERS325738	10770_1#11		Enterococcus faecium	United Kingdom	Clinical	Type A	Human invasive infection	R	R											214	136	88	67	36	19	2994749	2965297	2852600	2693801	2167790	1552520	161	134132	2982376	2698137	37.58	38.15	51611	55803	22873	30759	18	16	39	31	32	15
ERR377436	ERP003621	ERS325588	10770_1#13		Enterococcus faecium	United Kingdom	Clinical	Type A	Human invasive infection	R	S											182	119	72	54	40	21	3006257	2983284	2875698	2747369	2521756	1817181	134	150292	2994472	2698137	37.55	38.15	60167	68688	36018	46545	16	13	31	26	39	15
ERR377437	ERP003621	ERS325595	10770_1#14		Enterococcus faecium	United Kingdom	Clinical	Type A	Human invasive infection	R	S											273	161	99	68	34	17	2875707	2830073	2672309	2452357	1844168	1252190	196	120807	2855311	2698137	37.7	38.15	44493	46952	20366	22711	21	19	48	42	28	16
ERR377438	ERP003621	ERS325549	10770_1#15		Enterococcus faecium	United Kingdom	Clinical	Type A	Human invasive infection	R	S											301	158	89	68	36	19	3050172	2990428	2822476	2675566	2148522	1500690	209	115819	3025589	2698137	37.49	38.15	49993	52910	21207	32493	20	17	42	32	29	15
ERR377439	ERP003621	ERS325492	10770_1#16		Enterococcus faecium	United Kingdom	Clinical	Type A	Human invasive infection	R	R											196	133	85	67	38	20	2987326	2961803	2849391	2714509	2224876	1585982	156	134132	2978501	2698137	37.6	38.15	50809	58839	23833	31944	19	16	39	31	31	14
ERR377440	ERP003621	ERS325481	10770_1#17		Enterococcus faecium	United Kingdom	Clinical	Type A	Human invasive infection	R	R											296	181	111	85	37	18	3185846	3139954	2975147	2789559	1971709	1314897	219	115937	3166003	2698137	37.41	38.15	36716	47467	17434	23666	25	19	56	40	29	16
ERR377442	ERP003621	ERS325471	10770_1#19		Enterococcus faecium	United Kingdom	Clinical	Type A	Human invasive infection	R	R											338	174	98	71	41	17	3129632	3066172	2881472	2693807	2204697	1330189	220	131198	3100112	2698137	37.49	38.15	44087	49626	21927	29951	22	18	47	35	23	14
ERR377425	ERP003621	ERS325511	10770_1#2		Enterococcus faecium	United Kingdom	Clinical	Type A	Human invasive infection	R	R											316	178	103	74	34	20	3090453	3040776	2851808	2652776	1970838	1501197	214	130126	3066021	2698137	37.49	38.15	48775	52833	18744	23596	21	18	50	37	25	14
ERR377443	ERP003621	ERS325487	10770_1#20		Enterococcus faecium	United Kingdom	Clinical	Type A	Human invasive infection	R	R											217	145	92	64	30	15	2810248	2784266	2655820	2440367	1900868	1372064	162	136074	2797320	2698137	37.89	38.15	48288	52920	18933	20668	16	15	40	36	27	17
ERR377444	ERP003621	ERS325804	10770_1#21		Enterococcus faecium	United Kingdom	Clinical	Type A	Human invasive infection	R	R											297	164	86	62	33	20	2895185	2843675	2667434	2500537	2007917	1534437	204	136301	2871001	2698137	37.74	38.15	52833	57873	21861	24274	19	17	40	34	32	14
ERR377446	ERP003621	ERS325708	10770_1#23		Enterococcus faecium	United Kingdom	Clinical	Type A	Human invasive infection	R	S											205	131	82	62	40	18	2835937	2804678	2683086	2538867	2138235	1363470	157	129134	2823817	2698137	37.71	38.15	49993	52103	25505	28053	19	18	40	36	37	21
ERR377447	ERP003621	ERS325623	10770_1#24		Enterococcus faecium	United Kingdom	Clinical	Type A	Human invasive infection	I	R											228	152	91	67	38	19	3061759	3032067	2893323	2726537	2254965	1572496	177	186926	3050000	2698137	37.5	38.15	51395	53511	22654	32539	19	15	40	31	32	13
ERR377450	ERP003621	ERS325542	10770_1#27		Enterococcus faecium	United Kingdom	Clinical	Type A	Human invasive infection	R	S											262	162	101	74	36	18	2943470	2902146	2773469	2573341	1907840	1290586	192	128991	2924963	2698137	37.7	38.15	41887	43158	19820	23834	22	20	49	41	29	18
ERR377451	ERP003621	ERS325699	10770_1#28		Enterococcus faecium	United Kingdom	Clinical	Type A	Human invasive infection	R	R											377	184	97	72	37	16	3098637	3023434	2825657	2654762	2075323	1325147	241	151401	3063213	2698137	37.56	38.15	40717	49102	17648	27222	21	17	48	36	11	8
ERR377454	ERP003621	ERS325570	10770_1#31		Enterococcus faecium	United Kingdom	Clinical	Type A	Human invasive infection	R	S											209	119	75	49	35	19	2760456	2722231	2619456	2426638	2173133	1607235	150	137207	2744849	2698137	37.78	38.15	60660	60660	28605	32129	15	15	31	30	40	19
ERR377457	ERP003621	ERS325841	10770_1#34		Enterococcus faecium	United Kingdom	Clinical	Type A	Human invasive infection	R	R											209	136	87	65	36	18	2997147	2967461	2858088	2701901	2213210	1550265	162	145267	2986540	2698137	37.58	38.15	55510	58839	22575	34084	17	15	38	30	30	14
ERR377458	ERP003621	ERS325577	10770_1#35		Enterococcus faecium	United Kingdom	Clinical	Type A	Human invasive infection	R	S											285	167	104	73	34	21	2981424	2932117	2772037	2551540	1860927	1430833	204	116404	2959464	2698137	37.6	38.15	49704	52257	19662	22860	22	20	50	41	29	18
ERR377462	ERP003621	ERS325547	10770_1#39		Enterococcus faecium	United Kingdom	Clinical	Type A	Human invasive infection	R	S											184	114	78	63	36	18	2848036	2818532	2731948	2620553	2168387	1537359	138	157017	2836632	2698137	37.79	38.15	55328	58839	27216	30484	16	15	35	31	19	14
ERR377465	ERP003621	ERS325499	10770_1#42		Enterococcus faecium	United Kingdom	Clinical	Type A	Human invasive infection	R	R											280	169	108	82	36	14	2947312	2899186	2760864	2552803	1798437	1018427	210	94643	2928970	2698137	37.65	38.15	33680	36770	16568	20366	25	22	56	46	21	10
ERR377468	ERP003621	ERS325507	10770_1#45		Enterococcus faecium	United Kingdom	Clinical	Type A	Human invasive infection	R	R											283	186	103	82	34	13	2944895	2912079	2713468	2556898	1844454	1076116	208	127158	2927918	2698137	37.63	38.15	37204	46152	15660	18933	22	19	53	43	30	19
ERR377469	ERP003621	ERS325571	10770_1#46		Enterococcus faecium	United Kingdom	Clinical	Type A	Human invasive infection	R	S											215	141	91	74	37	16	2888371	2857669	2740347	2614542	1976612	1248644	166	161683	2876205	2698137	37.75	38.15	39696	45747	22325	24573	21	19	45	39	29	16
ERR377473	ERP003621	ERS325697	10770_1#50		Enterococcus faecium	United Kingdom	Clinical	Type A	Human invasive infection	R	R											267	150	86	61	36	16	3043822	2996947	2838195	2658711	2232881	1556728	186	223474	3023444	2698137	37.57	38.15	51512	58005	24094	29678	16	13	38	29	34	14
ERR377474	ERP003621	ERS325817	10770_1#51		Enterococcus faecium	United Kingdom	Clinical	Type A	Human invasive infection	R	R											261	169	112	85	35	18	3020049	2981604	2849988	2640533	1845821	1261567	201	94643	3005330	2698137	37.62	38.15	36769	47857	16401	20696	24	20	56	43	15	9
ERR377477	ERP003621	ERS325559	10770_1#54		Enterococcus faecium	United Kingdom	Clinical	Type A	Human invasive infection	R	S											252	151	84	64	39	19	3004198	2966789	2804356	2665270	2261105	1533922	174	131198	2985437	2698137	37.64	38.15	50537	53724	25505	33680	19	16	39	31	22	12
ERR377478	ERP003621	ERS325591	10770_1#55		Enterococcus faecium	United Kingdom	Clinical	Type A	Human invasive infection	R	S											305	184	99	81	37	15	2912415	2869198	2662708	2530032	1819744	1031966	213	104263	2889994	2698137	37.66	38.15	33583	42930	16591	18898	25	22	55	47	23	16
ERR377479	ERP003621	ERS325796	10770_1#56		Enterococcus faecium	United Kingdom	Clinical	Type A	Human invasive infection	R	R											312	162	100	69	37	13	3096604	3038869	2898982	2678677	2150091	1279346	207	223474	3071514	2698137	37.43	38.15	42397	49524	20005	27667	19	15	44	33	31	13
ERR377481	ERP003621	ERS325538	10770_1#58		Enterococcus faecium	United Kingdom	Clinical	Type A	Human invasive infection	R	S											248	138	79	54	37	17	2841106	2795556	2663308	2477717	2171591	1455720	174	137206	2822201	2698137	37.7	38.15	50291	53722	27111	31435	17	15	35	32	33	17
ERR377483	ERP003621	ERS325539	10770_1#60		Enterococcus faecium	United Kingdom	Clinical	Type A	Human invasive infection	R	S											272	166	98	69	33	19	2987587	2947315	2772192	2568970	1947574	1457839	195	130126	2968081	2698137	37.63	38.15	49255	53723	18993	23111	20	17	46	37	25	14
ERR377484	ERP003621	ERS325598	10770_1#61		Enterococcus faecium	United Kingdom	Clinical	Type A	Human invasive infection	R	S											222	141	82	63	36	21	2957249	2924955	2793209	2655053	2223320	1653466	167	123267	2942880	2698137	37.63	38.15	56127	63141	25303	36566	18	16	36	30	35	16
ERR377485	ERP003621	ERS325789	10770_1#62		Enterococcus faecium	United Kingdom	Clinical	Type A	Human invasive infection	R	S											211	141	95	72	31	16	2730701	2702270	2594529	2421739	1761146	1239362	165	115599	2719932	2698137	37.83	38.15	47704	47704	17425	17649	19	19	45	44	17	13
ERR377486	ERP003621	ERS325596	10770_1#63		Enterococcus faecium	United Kingdom	Clinical	Type A	Human invasive infection	R	S											175	124	78	62	36	19	2877657	2857353	2755390	2636963	2185696	1577050	142	134132	2870129	2698137	37.73	38.15	55510	58595	26810	30759	17	15	35	31	32	15
ERR377430	ERP003621	ERS325476	10770_1#7		Enterococcus faecium	United Kingdom	Clinical	Type A	Human invasive infection	R	R											279	170	103	81	41	18	3171412	3131443	2968147	2813037	2147032	1336234	198	145030	3150786	2698137	37.45	38.15	39975	49254	21926	28604	24	19	51	37	24	12
ERR377493	ERP003621	ERS325922	10770_1#70		Enterococcus faecium	United Kingdom	Clinical	Type A	Human invasive infection	R	R											254	171	105	82	33	15	2906278	2874433	2716433	2549952	1792801	1161242	193	163192	2890786	2698137	37.68	38.15	40041	40818	15565	17673	22	20	53	45	18	12
ERR377494	ERP003621	ERS325589	10770_1#71		Enterococcus faecium	United Kingdom	Clinical	Type A	Human invasive infection	R	S											281	151	78	56	37	17	2839511	2788398	2622471	2453889	2104100	1401201	191	136828	2816793	2698137	37.7	38.15	49968	52103	24932	27249	18	16	38	34	38	22
ERR377497	ERP003621	ERS325486	10770_1#74		Enterococcus faecium	United Kingdom	Clinical	Type A	Human invasive infection	R	R											294	169	98	74	35	21	2973203	2927420	2758615	2587942	1917251	1460024	203	120819	2951335	2698137	37.62	38.15	44744	52260	20366	23580	22	19	49	40	29	16
ERR377501	ERP003621	ERS325597	10770_1#78		Enterococcus faecium	United Kingdom	Clinical	Type A	Human invasive infection	R	S											230	142	88	66	37	18	2961567	2925558	2798246	2637577	2186981	1466000	171	115820	2945388	2698137	37.62	38.15	49993	64050	22996	34525	19	16	38	32	33	16
ERR377510	ERP003621	ERS325730	10770_1#87		Enterococcus faecium	United Kingdom	Clinical	Type A	Human invasive infection	R	S											318	201	107	85	37	14	2958717	2918401	2700769	2542794	1782813	982206	226	104263	2936090	2698137	37.67	38.15	32294	34138	15828	18934	27	23	59	49	26	18
ERR377512	ERP003621	ERS325473	10770_1#89		Enterococcus faecium	United Kingdom	Clinical	Type A	Human invasive infection	R	R											243	150	93	68	38	20	2979258	2941450	2812155	2628116	2100842	1481266	177	135149	2962521	2698137	37.66	38.15	52453	55236	23677	26961	20	18	44	36	33	19
ERR377516	ERP003621	ERS325932	10770_1#93		Enterococcus faecium	United Kingdom	Clinical	Type A	Human invasive infection	S	S											80	46	29	26	17	15	2655574	2644451	2606311	2584767	2441915	2370766	54	418260	2649854	2698137	37.91	38.15	168474	168474	93265	93265	6	6	11	11	56	14
ERR388697	ERP003621	ERS325769	10900_1#1		Enterococcus faecium	United Kingdom	Clinical	Type A	Human invasive infection	R	R											330	165	92	70	37	16	3046844	2978559	2806986	2641486	2089582	1337212	220	145266	3018145	2698137	37.54	38.15	43188	49866	18959	26670	20	17	46	35	28	14
ERR388714	ERP003621	ERS325799	10900_1#18		Enterococcus faecium	United Kingdom	Clinical	Type A	Human invasive infection	R	R											248	157	100	76	41	19	3101032	3068811	2938872	2778120	2190306	1410646	180	151401	3084785	2698137	37.54	38.15	48794	52628	20970	28032	22	18	47	35	12	8
ERR388715	ERP003621	ERS325800	10900_1#19		Enterococcus faecium	United Kingdom	Clinical	Type A	Human invasive infection	R	R											321	193	108	80	30	11	2792032	2738516	2537977	2334221	1503058	876926	239	145251	2771587	2698137	37.73	38.15	27509	30552	15788	16054	26	25	60	57	13	10
ERR388698	ERP003621	ERS325550	10900_1#2		Enterococcus faecium	United Kingdom	Clinical	Type A	Human invasive infection	R	R											229	142	91	68	37	20	3057766	3023434	2901420	2737396	2224938	1617562	173	134132	3045299	2698137	37.48	38.15	51611	58839	20424	34084	19	16	40	30	32	15
ERR388717	ERP003621	ERS325832	10900_1#21		Enterococcus faecium	United Kingdom	Clinical	Type A	Human invasive infection	R	R											335	189	112	87	33	18	3060662	2998586	2817860	2631111	1771057	1252448	247	107875	3039123	2698137	37.58	38.15	36018	47857	15862	18714	25	20	60	45	14	8
ERR388718	ERP003621	ERS325802	10900_1#22		Enterococcus faecium	United Kingdom	Clinical	Type A	Human invasive infection	R	R											269	156	99	78	32	14	2872757	2827460	2698370	2542165	1758136	1119790	194	106942	2854798	2698137	37.79	38.15	36111	39354	18712	20313	22	20	50	44	20	14
ERR388701	ERP003621	ERS325677	10900_1#5		Enterococcus faecium	United Kingdom	Clinical	Type A	Human invasive infection	R	R											320	161	90	74	35	15	2949362	2879318	2709190	2597755	1923616	1224339	218	136667	2922523	2698137	37.68	38.15	37490	45753	19834	23834	21	18	47	40	28	16
ERR388702	ERP003621	ERS325749	10900_1#6		Enterococcus faecium	United Kingdom	Clinical	Type A	Human invasive infection	R	R											270	163	91	67	36	17	2925955	2887302	2717987	2546542	2058818	1388025	189	137913	2906642	2698137	37.63	38.15	47944	51252	20686	25504	19	17	42	35	35	13
ERR388703	ERP003621	ERS325809	10900_1#7		Enterococcus faecium	United Kingdom	Clinical	Type A	Human invasive infection	R	R											217	141	90	65	30	15	2894866	2867727	2745807	2550522	2001952	1452443	160	140926	2881981	2698137	37.77	38.15	56351	57535	19999	23677	15	14	38	31	31	19
ERR388687	ERP003620	ERS339164	10900_4#66		Enterococcus faecium	United Kingdom	Clinical	Type A	Human invasive infection	R	R											268	151	87	63	37	17	2964213	2916635	2769865	2591430	2154840	1445381	187	178924	2943308	2698137	37.7	38.15	49883	51513	21185	27184	18	16	40	32	36	15
ERR388688	ERP003620	ERS339165	10900_4#67		Enterococcus faecium	United Kingdom	Clinical	Type A	Human invasive infection	R	R											211	149	84	63	38	20	2897431	2872207	2711702	2563463	2144459	1541392	171	142196	2886771	2698137	37.59	38.15	50777	52103	23304	31134	19	17	39	34	36	22
ERR388689	ERP003620	ERS339166	10900_4#68		Enterococcus faecium	United Kingdom	Clinical	Type A	Human invasive infection	R	S											334	172	97	73	31	16	2872912	2803846	2629429	2450294	1776167	1252790	232	115599	2846259	2698137	37.76	38.15	40390	48649	15976	17649	20	18	50	43	15	11
ERR388690	ERP003620	ERS339167	10900_4#69		Enterococcus faecium	United Kingdom	Clinical	Type A	Human invasive infection	R	R											219	140	87	64	34	18	2957560	2923963	2800792	2629871	2073072	1526892	171	141393	2946348	2698137	37.86	38.15	53319	58839	23579	25504	17	15	40	33	23	16
ERR388691	ERP003620	ERS339168	10900_4#70		Enterococcus faecium	United Kingdom	Clinical	Type A	Human invasive infection	R	S											345	186	111	73	34	16	3120753	3055148	2882104	2614491	1970390	1310939	238	145248	3093935	2698137	37.62	38.15	43123	49995	17027	23833	21	17	51	37	22	17
ERR388692	ERP003620	ERS339169	10900_4#71		Enterococcus faecium	United Kingdom	Clinical	Type A	Human invasive infection	R	R											351	175	94	70	33	13	2909872	2841599	2658259	2471285	1831826	1099024	228	124584	2880420	2698137	37.78	38.15	37625	43552	18293	21104	21	19	49	42	21	16
ERR388693	ERP003620	ERS339170	10900_4#72		Enterococcus faecium	United Kingdom	Clinical	Type A	Human invasive infection	R	S											257	160	101	77	34	11	2876675	2837809	2704940	2522911	1784229	929329	188	122603	2858156	2698137	37.75	38.15	36573	39349	18827	20280	23	21	51	45	17	13
ERR388694	ERP003620	ERS339171	10900_4#73		Enterococcus faecium	United Kingdom	Clinical	Type A	Human invasive infection	R	S											317	187	94	70	35	15	2897573	2852625	2630315	2454795	1891646	1166307	216	112795	2873445	2698137	37.75	38.15	45833	47944	16783	20381	21	19	48	41	32	21
ERR388696	ERP003620	ERS339173	10900_4#75		Enterococcus faecium	United Kingdom	Clinical	Type A	Human invasive infection	R	R											267	161	96	71	35	19	2981702	2941652	2787489	2610135	1982058	1435920	190	134802	2961584	2698137	37.76	38.15	48761	50588	20569	23662	20	18	46	37	33	20
ERR388723	ERP003621	ERS339174	10900_4#76		Enterococcus faecium	United Kingdom	Clinical	Type A	Human invasive infection	R	R											227	134	79	60	41	18	3029273	2996862	2865641	2725984	2391608	1526739	155	129141	3011684	2698137	37.53	38.15	50134	60167	30901	36566	18	15	37	30	38	18
ERR388724	ERP003621	ERS339175	10900_4#77		Enterococcus faecium	United Kingdom	Clinical	Type A	Human invasive infection	R	R											229	140	80	60	41	22	3021126	2987681	2846045	2699368	2385050	1712900	165	129141	3005207	2698137	37.56	38.15	52103	60167	28605	36712	18	16	36	30	40	18
ERR388725	ERP003621	ERS339176	10900_4#78		Enterococcus faecium	United Kingdom	Clinical	Type A	Human invasive infection	R	S											242	159	100	75	32	16	2844918	2808508	2670385	2480920	1788007	1257636	191	115599	2832239	2698137	37.79	38.15	36770	47704	16568	18612	20	18	49	43	15	11
ERR987499	ERP009805	ERS683014	16356_1#22		Enterococcus faecium	United Kingdom	Wastewater Human	Type A	Wastewater	R	S											107	83	58	53	33	17	2703663	2693820	2643280	2605795	2264853	1680375	91	166542	2699690	2698137	37.93	38.15	72230	72230	35390	35390	12	12	25	25	51	24
ERR987500	ERP009805	ERS683015	16356_1#23		Enterococcus faecium	United Kingdom	Wastewater Human	TypeB	Wastewater	S	S											89	57	42	38	25	17	2850230	2837957	2803040	2773949	2542020	2239611	68	297006	2845833	2698137	38.07	38.15	110149	154871	54760	62930	7	6	16	14	34	12
ERR987501	ERP009805	ERS683016	16356_1#24		Enterococcus faecium	United Kingdom	Wastewater Human	TypeB	Wastewater	S	S											103	62	36	29	21	16	2711766	2697025	2627620	2574839	2434053	2247143	74	457006	2705254	2698137	38.08	38.15	163518	163518	68755	68755	6	6	13	13	38	14
ERR987503	ERP009805	ERS683018	16356_1#26		Enterococcus faecium	United Kingdom	Wastewater Human	Type A	Wastewater	S	S											105	73	53	45	27	18	2659383	2647956	2603483	2547646	2251655	1934152	81	243307	2653507	2698137	37.92	38.15	105142	105142	43491	43491	10	10	20	20	42	22
ERR987504	ERP009805	ERS683019	16356_1#27		Enterococcus faecium	United Kingdom	Wastewater Human	Type A	Wastewater	S	S											151	97	59	53	39	21	2632931	2612801	2515346	2476488	2280382	1650137	112	135865	2623644	2698137	38.03	38.15	65261	60503	35720	31565	15	16	29	31	47	27
ERR987505	ERP009805	ERS683020	16356_1#28		Enterococcus faecium	United Kingdom	Wastewater Human	Type A	Wastewater	S	S											29	16	13	13	12	9	2528490	2525397	2517091	2517091	2500388	2396634	18	1010564	2526672	2698137	38.09	38.15	385830	385830	186741	186741	2	2	5	5	65	7
ERR987506	ERP009805	ERS683021	16356_1#29		Enterococcus faecium	United Kingdom	Wastewater Human	Type A	Wastewater	S	S											91	44	31	27	20	13	2818909	2800848	2766441	2732238	2617831	2333804	60	506748	2812006	2698137	37.88	38.15	145214	145214	109353	110282	5	5	11	10	64	12
ERR987507	ERP009805	ERS683022	16356_1#30		Enterococcus faecium	United Kingdom	Wastewater Human	Type A	Wastewater	R	R											266	158	104	78	40	16	3056657	3017159	2880448	2697999	2068336	1243995	190	145267	3039704	2698137	37.56	38.15	36572	43242	19913	26168	23	19	50	39	15	11
ERR987508	ERP009805	ERS683023	16356_1#31		Enterococcus faecium	United Kingdom	Wastewater Human	Type A	Wastewater	R	R											261	179	113	87	32	16	3115079	3082706	2923914	2742611	1834816	1293067	207	114087	3102298	2698137	37.7	38.15	32540	45894	16013	21551	23	18	56	41	20	14
ERR987509	ERP009805	ERS683024	16356_1#32		Enterococcus faecium	United Kingdom	Wastewater Human	Type A	Wastewater	R	R											210	142	95	79	37	18	3037013	3009634	2892798	2782290	2079559	1409266	164	134216	3025499	2698137	37.6	38.15	42890	52910	21927	27118	21	17	46	35	22	14
ERR987511	ERP009805	ERS683026	16356_1#34		Enterococcus faecium	United Kingdom	Wastewater Human	Type A	Wastewater	R	R											257	172	103	76	36	17	2996547	2956168	2794600	2606173	1969168	1332903	210	134710	2984298	2698137	37.64	38.15	37119	49871	17967	23834	21	18	49	39	17	14
ERR987513	ERP009805	ERS683028	16356_1#36		Enterococcus faecium	United Kingdom	Wastewater Human	Type A	Wastewater	S	S											194	120	77	65	33	18	2594945	2563716	2473321	2385043	1873359	1400782	148	162990	2583488	2698137	37.95	38.15	54112	52816	23211	19476	16	17	36	40	46	24
ERR987514	ERP009805	ERS683029	16356_1#37		Enterococcus faecium	United Kingdom	Wastewater Human	Type A	Wastewater	R	R											243	164	105	80	39	11	2909311	2873928	2726629	2552294	1832632	841406	196	112368	2897786	2698137	37.59	38.15	33091	35452	20464	22742	26	23	54	48	26	12
ERR987515	ERP009805	ERS683030	16356_1#38		Enterococcus faecium	United Kingdom	Wastewater Human	Type A	Wastewater	R	S											255	167	101	74	31	17	2889408	2849555	2701872	2513343	1838019	1354859	202	132866	2875461	2698137	37.79	38.15	49742	50668	16847	18956	19	17	47	40	16	14
ERR987516	ERP009805	ERS683031	16356_1#39		Enterococcus faecium	United Kingdom	Wastewater Human	Type A	Wastewater	R	R											214	152	98	81	35	13	2908427	2881415	2746234	2623976	1834793	1052214	174	136667	2897912	2698137	37.75	38.15	36554	38662	20292	23580	23	20	50	43	30	19
ERR987517	ERP009805	ERS683032	16356_1#40		Enterococcus faecium	United Kingdom	Wastewater Human	TypeB	Wastewater	S	S											97	71	49	38	24	21	2717706	2709549	2658033	2575231	2344572	2250252	76	283713	2712718	2698137	38.22	38.15	103818	103818	60655	62267	9	9	18	17	40	18
ERR987518	ERP009805	ERS683033	16356_1#41		Enterococcus faecium	United Kingdom	Wastewater Human	Type A	Wastewater	S	S											81	48	33	29	19	14	2600732	2588428	2552458	2521629	2341960	2162505	59	355692	2596224	2698137	37.84	38.15	157470	157470	87815	83307	6	6	11	12	58	17
ERR987519	ERP009805	ERS683034	16356_1#42		Enterococcus faecium	United Kingdom	Wastewater Human	Type A	Wastewater	R	R											246	175	113	85	30	14	3010879	2984867	2838064	2640225	1734950	1166633	196	112313	2999000	2698137	37.87	38.15	32848	43844	16296	19830	23	18	56	44	23	17
ERR987520	ERP009805	ERS683035	16356_1#43		Enterococcus faecium	United Kingdom	Wastewater Human	Type A	Wastewater	R	S											171	104	59	44	33	20	2756880	2729753	2618634	2505069	2323503	1888546	126	156811	2745165	2698137	37.88	38.15	78911	83003	34125	38807	13	12	25	24	27	15
ERR987521	ERP009805	ERS683036	16356_1#44		Enterococcus faecium	United Kingdom	Wastewater Human	Type A	Wastewater	R	S											267	173	101	74	33	19	2970862	2928316	2762479	2570219	1918900	1450389	210	163071	2955879	2698137	37.66	38.15	49871	51297	17607	20601	20	18	48	38	19	15
ERR987522	ERP009805	ERS683037	16356_1#45		Enterococcus faecium	United Kingdom	Wastewater Human	Type A	Wastewater	S	S											52	36	29	25	20	16	2546783	2540849	2527144	2501515	2421236	2275117	40	322664	2543825	2698137	37.97	38.15	130895	130895	95686	78966	6	6	11	13	55	16
ERR987523	ERP009805	ERS683038	16356_1#46		Enterococcus faecium	United Kingdom	Wastewater Human	Type A	Wastewater	R	R											199	139	87	64	34	21	2997961	2973271	2839589	2677045	2160723	1656108	158	128827	2988188	2698137	37.61	38.15	53775	55896	23210	34519	18	16	38	30	36	20
ERR987525	ERP009805	ERS683040	16356_1#48		Enterococcus faecium	United Kingdom	Wastewater Human	TypeB	Wastewater	S	S											102	71	48	38	27	15	2812356	2801519	2751109	2676974	2494859	2064978	78	300392	2805980	2698137	38.09	38.15	132291	132291	49379	53382	7	7	16	15	34	12
ERR987526	ERP009805	ERS683041	16356_1#49		Enterococcus faecium	United Kingdom	Wastewater Human	Type A	Wastewater	R	R											269	173	106	76	32	16	2941447	2903675	2739319	2528147	1832123	1271457	202	112313	2924538	2698137	37.98	38.15	41900	48118	15825	19688	21	18	51	41	21	15
ERR987527	ERP009805	ERS683042	16356_1#50		Enterococcus faecium	United Kingdom	Wastewater Human	Type A	Wastewater	R	S											279	169	106	78	35	17	2985951	2941134	2782396	2584546	1842581	1252819	203	116404	2966008	2698137	37.61	38.15	36574	38078	17442	22405	23	20	53	43	30	18
ERR987531	ERP009805	ERS683046	16356_1#54		Enterococcus faecium	United Kingdom	Wastewater Human	Type A	Wastewater	S	S											71	45	28	22	15	12	2582390	2571345	2532349	2497504	2382921	2291241	54	388349	2578175	2698137	37.83	38.15	191952	191356	147287	131399	5	6	9	10	54	13
ERR987532	ERP009805	ERS683047	16356_1#55		Enterococcus faecium	United Kingdom	Wastewater Human	Type A	Wastewater	S	S											39	26	21	21	16	14	2545064	2539775	2528298	2528298	2444385	2358485	30	508114	2542595	2698137	38.01	38.15	185564	183568	126033	98306	5	6	9	10	60	13
ERR987533	ERP009805	ERS683048	16356_1#56		Enterococcus faecium	United Kingdom	Wastewater Human	Type A	Wastewater	S	S											86	54	40	33	25	19	2664517	2651076	2616550	2563199	2431585	2205869	66	229476	2659903	2698137	37.91	38.15	125007	125007	78343	75618	9	9	16	17	53	18
ERR987534	ERP009805	ERS683049	16356_1#57		Enterococcus faecium	United Kingdom	Wastewater Human	Type A	Wastewater	S	S											46	33	24	22	17	17	2504343	2499290	2479851	2467984	2392193	2392193	37	456028	2502271	2698137	38.08	38.15	159973	158882	107658	72284	5	6	10	12	54	15
ERR987535	ERP009805	ERS683050	16356_1#58		Enterococcus faecium	United Kingdom	Wastewater Human	Type A	Wastewater	S	S											67	38	27	24	21	18	2728432	2719089	2693672	2671629	2609164	2505474	45	306846	2723601	2698137	37.6	38.15	157477	157477	89791	89791	6	6	12	12	52	15
ERR987536	ERP009805	ERS683051	16356_1#59		Enterococcus faecium	United Kingdom	Wastewater Human	Type A	Wastewater	R	S											155	116	73	60	36	22	2856455	2840183	2738602	2644592	2234133	1706146	130	134643	2850633	2698137	37.73	38.15	55338	55895	32538	39016	17	16	33	30	34	17
ERR987537	ERP009805	ERS683052	16356_1#60		Enterococcus faecium	United Kingdom	Wastewater Human	Type A	Wastewater	R	R											156	117	74	60	36	22	2862055	2845785	2746912	2642385	2236677	1706023	131	134643	2856235	2698137	37.72	38.15	55338	55895	33781	37172	17	16	33	30	34	17
ERR987540	ERP009805	ERS683055	16356_1#63		Enterococcus faecium	United Kingdom	Wastewater Human	Type A	Wastewater	R	R											250	170	101	75	35	18	2983126	2947103	2785263	2604097	1969598	1397170	203	134710	2971181	2698137	37.68	38.15	49742	52907	18305	23834	20	18	48	38	18	15
ERR987541	ERP009805	ERS683056	16356_1#64		Enterococcus faecium	United Kingdom	Wastewater Human	Type A	Wastewater	R	R											196	137	88	69	35	18	3010909	2989075	2869610	2739109	2146707	1555738	152	147904	3000725	2698137	37.44	38.15	53655	55897	23039	31798	17	15	40	31	33	17
ERR987543	ERP009805	ERS683058	16356_1#66		Enterococcus faecium	United Kingdom	Wastewater Human	Type A	Wastewater	R	R											222	147	87	66	37	20	3052520	3023288	2886577	2734293	2271982	1656205	170	159907	3039065	2698137	37.52	38.15	50348	64050	22996	36018	18	15	38	29	34	14
ERR987544	ERP009805	ERS683059	16356_1#67		Enterococcus faecium	United Kingdom	Wastewater Human	Type A	Wastewater	R	R											194	138	88	66	35	19	3014879	2993040	2872070	2717907	2172467	1617192	155	148231	3005709	2698137	37.44	38.15	53775	56008	23041	33268	17	14	39	30	33	17
ERR987545	ERP009805	ERS683060	16356_1#68		Enterococcus faecium	United Kingdom	Wastewater Human	Type A	Wastewater	R	S											206	142	87	67	37	16	2931346	2904437	2779334	2634672	2173736	1373010	164	163192	2920206	2698137	37.67	38.15	47857	50292	22996	31668	18	16	38	32	33	16
ERR987547	ERP009805	ERS683062	16356_1#70		Enterococcus faecium	United Kingdom	Wastewater Human	Type A	Wastewater	R	S											238	152	97	76	40	17	2828712	2792550	2664437	2517415	1959149	1207880	179	94643	2813064	2698137	37.74	38.15	38882	43132	18612	23580	22	20	47	43	16	13
ERR987551	ERP009805	ERS683066	16356_1#74		Enterococcus faecium	United Kingdom	Wastewater Human	Type A	Wastewater	R	R											240	164	105	76	38	16	2898156	2866716	2728771	2527217	1936235	1196903	187	115599	2884326	2698137	37.7	38.15	38882	46686	17649	21288	22	20	50	42	15	14
ERR987552	ERP009805	ERS683067	16356_1#75		Enterococcus faecium	United Kingdom	Wastewater Human	Type A	Wastewater	S	S											101	60	42	34	21	17	2922249	2906030	2865437	2812493	2630899	2491050	75	279409	2916189	2698137	37.77	38.15	151076	163285	87940	120348	8	7	13	12	51	15
ERR987553	ERP009805	ERS683068	16356_1#76		Enterococcus faecium	United Kingdom	Wastewater Human	Type A	Wastewater	R	S											206	136	94	68	40	14	2801060	2772406	2670691	2477613	1985203	1047417	159	115567	2789694	2698137	37.8	38.15	42521	43087	23658	23834	22	21	45	42	25	14
ERR987554	ERP009805	ERS683069	16356_1#77		Enterococcus faecium	United Kingdom	Wastewater Human	Type A	Wastewater	S	S											211	107	76	61	36	16	2597968	2552660	2488244	2384166	1987660	1290820	147	132180	2581039	2698137	38.1	38.15	52422	45426	26365	22416	16	18	35	38	51	28
ERR987555	ERP009805	ERS683070	16356_1#78		Enterococcus faecium	United Kingdom	Wastewater Human	Type A	Wastewater	S	S											40	28	22	21	18	15	2511750	2506512	2492350	2484588	2438905	2342861	33	443690	2509996	2698137	38.06	38.15	154558	149427	107645	95685	5	6	10	11	50	13
ERR987558	ERP009805	ERS683073	16356_1#81		Enterococcus faecium	United Kingdom	Wastewater Human	TypeB	Wastewater	S	S											93	63	41	35	24	18	2683082	2671924	2619408	2572134	2386644	2161648	72	240669	2677841	2698137	38.29	38.15	115098	115098	72974	72974	9	9	16	16	39	16
ERR987560	ERP009805	ERS683075	16356_1#83		Enterococcus faecium	United Kingdom	Wastewater Human	Type A	Wastewater	S	S											38	25	17	17	12	9	2561171	2557322	2540324	2540324	2458441	2349245	27	743291	2558697	2698137	38	38.15	266008	261813	224959	157545	3	4	6	7	54	10
ERR987561	ERP009805	ERS683076	16356_1#84		Enterococcus faecium	United Kingdom	Wastewater Human	TypeB	Wastewater	S	S											41	28	22	20	18	15	2504162	2499987	2488904	2476013	2439416	2348598	31	371716	2502010	2698137	38.41	38.15	211924	211924	103862	77688	5	5	9	11	48	12
ERR987562	ERP009805	ERS683077	16356_1#85		Enterococcus faecium	United Kingdom	Wastewater Human	Type A	Wastewater	R	S											170	114	83	58	34	17	2780043	2759016	2692208	2511829	2105778	1535329	132	156896	2772183	2698137	37.88	38.15	58839	68768	25680	27121	15	14	33	31	27	18
ERR987564	ERP009805	ERS683079	16356_1#87		Enterococcus faecium	United Kingdom	Wastewater Human	Type A	Wastewater	R	R											215	141	90	73	39	18	3028120	2995521	2881375	2761823	2213357	1417533	171	163193	3016861	2698137	37.55	38.15	47857	50348	22705	33016	20	17	42	33	34	17
ERR987565	ERP009805	ERS683080	16356_1#88		Enterococcus faecium	United Kingdom	Wastewater Human	Type A	Wastewater	R	R											162	115	75	62	36	21	2863166	2843603	2752389	2660771	2221320	1656927	132	130152	2856185	2698137	37.71	38.15	55895	57522	32539	37173	17	16	34	30	34	16
ERR987566	ERP009805	ERS683081	16356_2#1		Enterococcus faecium	United Kingdom	Wastewater Human	Type A	Wastewater	R	R											206	147	90	69	33	22	3079975	3058267	2912608	2759396	2152594	1752670	163	134646	3069959	2698137	37.47	38.15	55237	58985	21762	36018	18	15	40	29	35	20
ERR987575	ERP009805	ERS683098	16356_2#10		Enterococcus faecium	United Kingdom	Wastewater Human	Type A	Wastewater	R	R											165	113	76	63	35	21	2862250	2840747	2754404	2662910	2172468	1635470	131	128827	2854440	2698137	37.72	38.15	55338	57522	32538	35269	18	16	34	31	34	17
ERR987576	ERP009805	ERS683100	16356_2#11		Enterococcus faecium	United Kingdom	Wastewater Human	Type A	Wastewater	R	S											157	112	78	61	38	20	2706984	2686795	2617028	2492051	2070460	1429969	128	137556	2699312	2698137	37.9	38.15	51835	51835	25498	25498	19	19	37	37	27	16
ERR987578	ERP009805	ERS683103	16356_2#13		Enterococcus faecium	United Kingdom	Wastewater Human	Type A	Wastewater	R	R											192	133	87	71	36	24	3074578	3051852	2942450	2823833	2227370	1778987	154	122773	3065969	2698137	37.67	38.15	53775	57546	23823	39403	20	17	39	30	39	20
ERR987580	ERP009805	ERS683107	16356_2#15		Enterococcus faecium	United Kingdom	Wastewater Human	Type A	Wastewater	R	S											188	128	82	62	35	23	2976535	2950538	2831778	2686861	2220100	1776210	149	134928	2966977	2698137	37.61	38.15	55319	57522	24582	39016	18	16	36	29	35	19
ERR987581	ERP009805	ERS683109	16356_2#16		Enterococcus faecium	United Kingdom	Wastewater Human	Type A	Wastewater	S	S											65	42	26	24	17	12	2579830	2570006	2535850	2520087	2397433	2210489	53	506748	2577539	2698137	38.05	38.15	227557	227557	109352	106866	4	4	9	10	57	12
ERR987582	ERP009805	ERS683111	16356_2#17		Enterococcus faecium	United Kingdom	Wastewater Human	Type A	Wastewater	R	S											163	108	75	57	34	19	2796097	2773557	2692202	2553084	2176046	1696439	124	205471	2785337	2698137	37.92	38.15	58904	60628	27357	28141	14	13	31	29	35	19
ERR987585	ERP009805	ERS683117	16356_2#20		Enterococcus faecium	United Kingdom	Wastewater Human	Type A	Wastewater	R	R											265	175	107	80	41	15	2904370	2868227	2714601	2520606	1909339	1054929	203	99910	2888264	2698137	37.68	38.15	35331	35889	17228	20668	25	23	54	46	26	15
ERR987586	ERP009805	ERS683120	16356_2#21		Enterococcus faecium	United Kingdom	Wastewater Human	Type A	Wastewater	R	R											214	155	102	78	33	15	2965192	2940219	2817408	2646970	1905395	1293188	175	154270	2955535	2698137	37.8	38.15	39697	45753	18445	23408	20	17	48	38	28	13
ERR987587	ERP009805	ERS683122	16356_2#22		Enterococcus faecium	United Kingdom	Wastewater Human	Type A	Wastewater	S	S											40	30	24	22	18	14	2524160	2521398	2510334	2494788	2428028	2277596	31	394888	2522009	2698137	38.01	38.15	191355	191355	96020	78967	5	5	9	10	53	12
ERR987588	ERP009805	ERS683125	16356_2#23		Enterococcus faecium	United Kingdom	Wastewater Human	TypeB	Wastewater	S	S											117	79	57	51	33	20	2694488	2678622	2620997	2573577	2259815	1797354	94	182145	2689234	2698137	38.2	38.15	70836	70836	36755	36755	13	13	26	26	30	16
ERR987589	ERP009805	ERS683126	16356_2#24		Enterococcus faecium	United Kingdom	Wastewater Human	TypeB	Wastewater	S	S											39	26	21	20	20	16	2716454	2711943	2700012	2691402	2691402	2540383	29	356731	2714203	2698137	38.22	38.15	195577	195577	122395	122395	6	6	10	10	20	8
ERR987590	ERP009805	ERS683128	16356_2#25		Enterococcus faecium	United Kingdom	Wastewater Human	Type A	Wastewater	R	R											224	149	91	70	32	20	3025057	2992359	2855161	2703886	2046897	1601761	177	135366	3013370	2698137	37.56	38.15	52453	55338	21461	25505	19	16	42	32	33	18
ERR987591	ERP009805	ERS683130	16356_2#26		Enterococcus faecium	United Kingdom	Wastewater Human	Type A	Wastewater	S	S											57	44	32	29	19	15	2618030	2613355	2591153	2571244	2396395	2265736	48	473152	2615978	2698137	37.89	38.15	184597	158782	79087	72460	5	6	11	12	55	15
ERR987592	ERP009805	ERS683132	16356_2#27		Enterococcus faecium	United Kingdom	Wastewater Human	Type A	Wastewater	R	R											285	181	109	79	37	18	3062053	3016856	2851756	2645270	1980152	1321066	220	115598	3046046	2698137	37.53	38.15	40820	49871	17425	23834	23	19	53	39	18	15
ERR987593	ERP009805	ERS683134	16356_2#28		Enterococcus faecium	United Kingdom	Wastewater Human	Type A	Wastewater	R	S											225	150	92	71	31	17	2807584	2776853	2644320	2487214	1801972	1313171	175	160401	2795295	2698137	37.87	38.15	45753	47857	17968	20268	19	18	45	41	27	15
ERR987594	ERP009805	ERS683082	16356_2#29		Enterococcus faecium	United Kingdom	Wastewater Human	Type A	Wastewater	S	S											75	48	38	34	25	15	2481440	2472564	2449638	2417748	2276002	1933288	53	264100	2476047	2698137	38.07	38.15	107345	102734	70566	37944	7	8	14	18	52	23
ERR987595	ERP009805	ERS683084	16356_2#30		Enterococcus faecium	United Kingdom	Wastewater Human	TypeB	Wastewater	S	S											64	46	30	25	21	17	2664460	2658695	2627738	2592948	2523022	2388548	49	371716	2660643	2698137	38.23	38.15	163534	163534	84197	84197	6	6	12	12	47	14
ERR987596	ERP009805	ERS683086	16356_2#31		Enterococcus faecium	United Kingdom	Wastewater Human	TypeB	Wastewater	S	S											29	19	16	16	14	10	2635134	2632288	2625959	2625959	2590468	2422736	21	531629	2633647	2698137	38.18	38.15	414552	414552	194294	194294	3	3	6	6	31	5
ERR987597	ERP009805	ERS683089	16356_2#32		Enterococcus faecium	United Kingdom	Wastewater Human	Type A	Wastewater	R	S											267	170	97	72	32	17	2949710	2907730	2738351	2563118	1917683	1385690	206	149779	2934366	2698137	38.33	38.15	49742	52907	17425	21954	19	17	46	37	15	13
ERR987598	ERP009805	ERS683091	16356_2#33		Enterococcus faecium	United Kingdom	Wastewater Human	Type A	Wastewater	R	S											110	83	59	48	30	19	2599282	2588949	2530395	2443871	2170724	1809681	90	217189	2593932	2698137	38.01	38.15	76714	61503	37653	29617	11	12	23	25	35	17
ERR987599	ERP009805	ERS683093	16356_2#34		Enterococcus faecium	United Kingdom	Wastewater Human	Type A	Wastewater	S	S											66	45	36	30	22	17	2501734	2495130	2477014	2431229	2296064	2096012	50	265484	2498397	2698137	38.08	38.15	120687	106102	64374	56164	7	8	14	16	53	20
ERR987600	ERP009805	ERS683095	16356_2#35		Enterococcus faecium	United Kingdom	Wastewater Human	Type A	Wastewater	R	S											219	142	91	65	38	20	2860450	2830665	2706217	2516231	2053057	1442472	164	120292	2846980	2698137	37.67	38.15	50291	52103	22032	25809	20	19	42	37	32	21
ERR987601	ERP009805	ERS683097	16356_2#36		Enterococcus faecium	United Kingdom	Wastewater Human	Type A	Wastewater	R	S											193	131	92	72	33	21	2842927	2818465	2723444	2581589	1910542	1524797	149	132794	2831750	2698137	37.77	38.15	52257	52833	21511	22860	19	18	43	38	31	16
ERR987602	ERP009805	ERS683099	16356_2#37		Enterococcus faecium	United Kingdom	Wastewater Human	Type A	Wastewater	R	S											232	159	102	73	33	15	2867343	2841056	2708328	2495532	1848667	1224291	178	134425	2853877	2698137	38.07	38.15	42447	45181	17014	19689	20	18	48	42	21	15
ERR987603	ERP009805	ERS683102	16356_2#38		Enterococcus faecium	United Kingdom	Wastewater Human	TypeB	Wastewater	S	S											46	31	21	18	15	12	2746954	2741453	2723932	2700159	2653665	2520413	36	692974	2744839	2698137	38.21	38.15	293194	293194	149719	149719	4	4	7	7	45	7
ERR987604	ERP009805	ERS683104	16356_2#39		Enterococcus faecium	United Kingdom	Wastewater Human	TypeB	Wastewater	S	S											49	30	20	16	9	9	2816351	2807658	2786294	2756261	2645500	2645500	39	1070219	2813980	2698137	38.02	38.15	467170	467170	283429	283429	2	2	4	4	36	4
ERR987569	ERP009805	ERS683087	16356_2#4		Enterococcus faecium	United Kingdom	Wastewater Human	TypeB	Wastewater	S	S											48	29	18	14	8	8	2714582	2705960	2682654	2651948	2552841	2552841	38	1032081	2712248	2698137	38.19	38.15	467169	467169	283429	283429	2	2	4	4	36	4
ERR987605	ERP009805	ERS683106	16356_2#40		Enterococcus faecium	United Kingdom	Wastewater Human	Type A	Wastewater	R	S											285	178	103	75	36	20	3055919	3010966	2843527	2648689	2031852	1484944	215	115598	3038709	2698137	37.52	38.15	49972	54918	17967	25303	21	18	48	36	18	15
ERR987606	ERP009805	ERS683108	16356_2#41		Enterococcus faecium	United Kingdom	Wastewater Human	Type A	Wastewater	R	S											194	116	80	59	33	19	2869240	2835638	2750471	2599879	2160086	1700395	142	173307	2854918	2698137	37.87	38.15	58904	62266	26634	29630	15	13	33	29	36	19
ERR987607	ERP009805	ERS683110	16356_2#42		Enterococcus faecium	United Kingdom	Wastewater Human	Type A	Wastewater	R	S											127	94	69	54	37	20	2795012	2782048	2728395	2617485	2318823	1728395	104	151497	2789569	2698137	37.75	38.15	70207	70750	30422	35039	15	14	29	27	45	29
ERR987608	ERP009805	ERS683112	16356_2#43		Enterococcus faecium	United Kingdom	Wastewater Human	Type A	Wastewater	S	S											56	39	31	26	23	19	2417600	2410393	2394451	2366127	2314019	2154918	45	259500	2414981	2698137	38.17	38.15	113596	104859	78674	60213	8	9	14	17	55	16
ERR987609	ERP009805	ERS683114	16356_2#44		Enterococcus faecium	United Kingdom	Wastewater Human	TypeB	Wastewater	S	S											94	68	52	40	27	19	2742999	2731645	2700307	2612441	2407223	2117409	80	192922	2739492	2698137	38.19	38.15	91046	91046	68415	68415	10	10	18	18	43	15
ERR987613	ERP009805	ERS683121	16356_2#48		Enterococcus faecium	United Kingdom	Wastewater Human	TypeB	Wastewater	S	S											92	57	40	33	23	19	2756732	2743535	2703580	2651919	2475080	2316454	68	247626	2750922	2698137	38.19	38.15	124094	124094	74591	74591	8	8	15	15	41	14
ERR987614	ERP009805	ERS683123	16356_2#49		Enterococcus faecium	United Kingdom	Wastewater Human	TypeB	Wastewater	S	S											88	51	35	29	20	15	2894539	2880998	2854534	2802408	2662961	2486567	63	471454	2888809	2698137	38.12	38.15	162072	174616	108874	115167	6	5	11	10	40	10
ERR987570	ERP009805	ERS683088	16356_2#5		Enterococcus faecium	United Kingdom	Wastewater Human	Type A	Wastewater	R	S											104	76	56	46	30	18	2699337	2686377	2642719	2568552	2288104	1879444	89	169485	2695755	2698137	37.93	38.15	92594	92594	40403	40403	11	11	22	22	53	24
ERR987615	ERP009805	ERS683124	16356_2#50		Enterococcus faecium	United Kingdom	Wastewater Human	Type A	Wastewater	R	S											275	171	101	76	35	17	2914527	2867833	2711745	2539103	1898965	1286134	211	115598	2898341	2698137	37.76	38.15	40820	49742	17025	19521	21	19	49	41	18	15
ERR987616	ERP009805	ERS683127	16356_2#51		Enterococcus faecium	United Kingdom	Wastewater Human	Type A	Wastewater	R	S											114	77	50	42	26	20	2898932	2884216	2817868	2755336	2487409	2309975	86	273453	2890706	2698137	37.83	38.15	102430	106765	59177	60637	9	8	18	16	41	16
ERR987617	ERP009805	ERS683129	16356_2#52		Enterococcus faecium	United Kingdom	Wastewater Human	Type A	Wastewater	R	S											272	167	98	73	32	17	2865270	2819719	2668014	2491333	1838119	1343180	204	133736	2847669	2698137	37.81	38.15	49742	49871	17025	20278	19	18	47	41	16	14
ERR987618	ERP009805	ERS683131	16356_2#53		Enterococcus faecium	United Kingdom	Wastewater Human	TypeB	Wastewater	S	S											107	76	57	49	30	20	2748880	2735305	2692487	2632195	2301634	1913652	90	203572	2745072	2698137	38.22	38.15	81407	81407	46934	46934	12	12	23	23	33	13
ERR987619	ERP009805	ERS683133	16356_2#54		Enterococcus faecium	United Kingdom	Wastewater Human	Type A	Wastewater	R	S											193	113	76	59	36	20	2850864	2818641	2731118	2610633	2237676	1696882	134	132792	2833462	2698137	37.88	38.15	58904	60627	29306	33215	15	14	32	29	35	19
ERR987620	ERP009805	ERS683135	16356_2#55		Enterococcus faecium	United Kingdom	Wastewater Human	Type A	Wastewater	R	S											150	112	81	66	28	17	2757010	2743554	2681960	2578011	1967795	1626235	123	160202	2751118	2698137	37.97	38.15	61276	61276	21288	22937	13	13	33	31	26	15
ERR987621	ERP009805	ERS683136	16356_2#56		Enterococcus faecium	United Kingdom	Wastewater Human	Type A	Wastewater	S	S											47	32	23	20	16	12	2732056	2725221	2701216	2681625	2618396	2462106	38	488109	2729913	2698137	37.87	38.15	271565	271565	127256	158344	4	4	8	7	59	11
ERR987622	ERP009805	ERS683137	16356_2#57		Enterococcus faecium	United Kingdom	Wastewater Human	Type A	Wastewater	S	S											33	22	15	14	12	11	2557000	2553428	2533789	2524787	2502536	2453151	24	533119	2554973	2698137	37.95	38.15	269074	269074	158463	129960	4	4	6	7	59	10
ERR987624	ERP009805	ERS683139	16356_2#59		Enterococcus faecium	United Kingdom	Wastewater Human	TypeB	Wastewater	S	S											70	54	38	33	27	22	2603831	2598268	2560870	2529511	2425633	2265980	59	226478	2601387	2698137	38.32	38.15	107429	107429	64308	62443	9	9	17	18	42	17
ERR987625	ERP009805	ERS683140	16356_2#60		Enterococcus faecium	United Kingdom	Wastewater Human	TypeB	Wastewater	S	S											93	62	42	33	23	18	2618610	2606355	2565507	2503801	2320984	2145178	70	361240	2612140	2698137	38.17	38.15	121575	116256	65956	54804	7	8	15	16	59	18
ERR987626	ERP009805	ERS683141	16356_2#61		Enterococcus faecium	United Kingdom	Wastewater Human	Type A	Wastewater	R	S											257	162	97	71	33	19	2887513	2844529	2698776	2510299	1916496	1445108	200	115598	2872465	2698137	37.79	38.15	52907	53471	17649	21954	19	18	45	38	16	14
ERR987627	ERP009805	ERS683142	16356_2#62		Enterococcus faecium	United Kingdom	Wastewater Human	Type A	Wastewater	R	S											245	147	83	66	40	17	2910763	2866093	2718514	2594454	2091882	1340640	186	129134	2894467	2698137	37.59	38.15	47033	49892	23868	25615	20	18	44	38	37	21
ERR987629	ERP009805	ERS683144	16356_2#64		Enterococcus faecium	United Kingdom	Wastewater Human	Type A	Wastewater	R	S											218	148	90	69	38	18	2944982	2920505	2785489	2634613	2116199	1420235	166	135961	2933407	2698137	37.57	38.15	49993	52103	22990	27114	19	17	42	35	32	21
ERR987631	ERP009805	ERS683146	16356_2#66		Enterococcus faecium	United Kingdom	Wastewater Human	Type A	Wastewater	S	S											85	63	46	39	25	16	2673212	2666507	2630323	2576442	2352424	1998376	67	233368	2669165	2698137	37.94	38.15	129945	129945	48976	48976	9	9	17	17	51	20
ERR987632	ERP009805	ERS683147	16356_2#67		Enterococcus faecium	United Kingdom	Wastewater Human	TypeB	Wastewater	S	S											102	63	46	41	28	20	2688081	2675682	2640506	2602338	2391306	2104155	68	198199	2678848	2698137	38.15	38.15	87326	87326	55640	55640	10	10	19	19	40	19
ERR987633	ERP009805	ERS683148	16356_2#68		Enterococcus faecium	United Kingdom	Wastewater Human	TypeB	Wastewater	S	S											124	79	56	44	30	19	2886674	2869455	2826043	2728145	2462046	2076093	93	432341	2879362	2698137	38.04	38.15	90731	93880	42468	54386	10	9	21	18	34	11
ERR987634	ERP009805	ERS683149	16356_2#69		Enterococcus faecium	United Kingdom	Wastewater Human	Type A	Wastewater	S	S											130	87	60	46	27	17	2588695	2569714	2506065	2404560	2089824	1717889	102	215051	2580324	2698137	38.04	38.15	91015	85247	34069	31330	10	11	22	25	56	22
ERR987635	ERP009805	ERS683150	16356_2#70		Enterococcus faecium	United Kingdom	Wastewater Human	TypeB	Wastewater	S	S											102	58	39	34	27	19	2690666	2671794	2629381	2595352	2474258	2210083	76	223199	2684314	2698137	38.16	38.15	103840	103840	72968	71667	9	9	16	17	41	14
ERR987636	ERP009805	ERS683151	16356_2#71		Enterococcus faecium	United Kingdom	Wastewater Human	TypeB	Wastewater	S	S											88	60	42	36	24	18	2752693	2742019	2699455	2658392	2441445	2212228	68	332654	2747342	2698137	38.08	38.15	105867	128328	62930	65292	7	6	16	15	30	13
ERR987638	ERP009805	ERS683153	16356_2#73		Enterococcus faecium	United Kingdom	Wastewater Human	Type A	Wastewater	R	S											145	100	69	53	28	19	2686657	2670529	2603586	2486653	2119448	1748989	113	158595	2679424	2698137	37.9	38.15	82718	82718	41813	41813	13	13	25	25	54	31
ERR987639	ERP009805	ERS683154	16356_2#74		Enterococcus faecium	United Kingdom	Wastewater Human	Type A	Wastewater	R	S											261	167	97	73	34	17	2883940	2842279	2685680	2518009	1899274	1322764	202	115598	2868688	2698137	37.79	38.15	45588	49872	17025	21461	20	18	47	40	16	14
ERR987640	ERP009805	ERS683155	16356_2#75		Enterococcus faecium	United Kingdom	Wastewater Human	Type A	Wastewater	R	S											266	181	116	82	32	13	2834860	2804914	2646693	2397627	1603485	942783	199	101530	2818798	2698137	37.72	38.15	31684	34634	14999	16376	26	24	59	53	47	31
ERR987641	ERP009805	ERS683156	16356_2#76		Enterococcus faecium	United Kingdom	Wastewater Human	TypeB	Wastewater	S	S											91	58	37	34	24	22	2641766	2628664	2576760	2553261	2373308	2312718	70	219791	2637005	2698137	38.18	38.15	106062	104912	78500	78500	9	10	17	17	46	16
ERR987642	ERP009805	ERS683157	16356_2#77		Enterococcus faecium	United Kingdom	Wastewater Human	Type A	Wastewater	S	S											76	41	28	23	17	15	2662639	2650603	2624226	2584089	2486125	2414116	48	320836	2655441	2698137	37.93	38.15	163445	163445	131253	120301	6	6	10	11	57	15
ERR987643	ERP009805	ERS683158	16356_2#78		Enterococcus faecium	United Kingdom	Wastewater Human	Type A	Wastewater	R	S											161	109	78	58	35	18	2730556	2710616	2641842	2495836	2099708	1520656	126	118221	2723065	2698137	37.87	38.15	56351	57319	25713	25713	16	15	33	33	25	16
ERR987644	ERP009805	ERS683159	16356_2#79		Enterococcus faecium	United Kingdom	Wastewater Human	Type A	Wastewater	R	S											202	136	86	68	36	22	3056157	3027432	2896907	2766637	2218517	1695339	159	128827	3045376	2698137	37.48	38.15	55217	57522	23835	38208	19	16	39	30	35	19
ERR987645	ERP009805	ERS683160	16356_2#80		Enterococcus faecium	United Kingdom	Wastewater Human	Type A	Wastewater	R	R											204	151	98	74	35	20	3077685	3056976	2920723	2750382	2076203	1516391	168	135304	3069161	2698137	37.46	38.15	49694	55237	21628	27085	21	17	45	33	31	16
ERR987646	ERP009805	ERS683161	16356_2#81		Enterococcus faecium	United Kingdom	Wastewater Human	Type A	Wastewater	R	S											124	94	67	53	35	19	2734858	2722792	2667491	2567146	2262222	1674063	104	151498	2730011	2698137	37.9	38.15	70751	70751	35039	39213	14	14	28	27	43	26
ERR987647	ERP009805	ERS683162	16356_2#82		Enterococcus faecium	United Kingdom	Wastewater Human	TypeB	Wastewater	S	S											71	56	39	36	28	19	2535620	2528995	2492123	2471933	2318839	1931293	63	255645	2534221	2698137	38.37	38.15	83779	83115	50993	49362	10	11	19	21	43	16
ERR987650	ERP009805	ERS683165	16356_2#85		Enterococcus faecium	United Kingdom	Wastewater Human	Type A	Wastewater	R	S											216	140	92	72	35	22	3027746	3001671	2875716	2728644	2110864	1616113	158	128827	3014267	2698137	37.56	38.15	53775	55735	21762	32276	20	18	42	33	34	19
ERR987651	ERP009805	ERS683166	16356_2#86		Enterococcus faecium	United Kingdom	Wastewater Human	Type A	Wastewater	R	S											235	152	95	73	38	15	2834312	2800479	2658332	2504767	1895404	1124276	181	114169	2821316	2698137	37.75	38.15	34993	36572	21923	23472	23	21	48	44	26	13
ERR987652	ERP009805	ERS683167	16356_2#87		Enterococcus faecium	United Kingdom	Wastewater Human	Type A	Wastewater	R	S											137	96	63	55	38	18	2791647	2773249	2702435	2646354	2339673	1588914	112	151509	2785140	2698137	37.78	38.15	58985	64338	35520	38187	15	14	30	28	44	24
ERR984979	ERP009805	ERS683178	16404_1#10		Enterococcus faecium	United Kingdom	Wastewater Human	Type A	Wastewater	S	S											62	36	25	23	19	14	2586433	2576823	2559401	2543090	2479547	2282259	45	514957	2582723	2698137	38	38.15	141070	141070	109353	106864	5	5	10	11	60	13
ERR984980	ERP009805	ERS683180	16404_1#12		Enterococcus faecium	United Kingdom	Wastewater Human	Type A	Wastewater	R	S											219	143	89	63	38	15	2903991	2870681	2740354	2547388	2081000	1252970	172	124897	2891945	2698137	37.59	38.15	47865	48320	24363	26154	19	17	42	36	36	20
ERR984981	ERP009805	ERS683181	16404_1#13		Enterococcus faecium	United Kingdom	Wastewater Human	Type A	Wastewater	R	S											226	149	93	68	41	18	3021350	2989605	2859385	2694132	2251228	1432515	174	224706	3007883	2698137	37.5	38.15	46777	52103	24594	31162	20	17	42	33	42	19
ERR984983	ERP009805	ERS683183	16404_1#15		Enterococcus faecium	United Kingdom	Wastewater Human	Type A	Wastewater	R	S											148	108	72	60	36	23	2908572	2892403	2808983	2718667	2309332	1814726	121	135528	2902267	2698137	37.6	38.15	55895	58985	37172	40522	17	15	32	28	36	17
ERR984984	ERP009805	ERS683184	16404_1#16		Enterococcus faecium	United Kingdom	Wastewater Human	Type A	Wastewater	R	S											219	159	97	78	38	18	2981307	2956648	2803296	2674264	2018217	1318762	180	148124	2971960	2698137	37.51	38.15	39975	49256	19514	24340	22	19	48	39	26	15
ERR984985	ERP009805	ERS683185	16404_1#17		Enterococcus faecium	United Kingdom	Wastewater Human	Type A	Wastewater	R	S											269	168	100	74	33	19	2914923	2871317	2715598	2531600	1902083	1430894	206	115598	2899720	2698137	37.76	38.15	49872	53473	17025	20279	20	18	47	39	18	15
ERR984986	ERP009805	ERS683186	16404_1#18		Enterococcus faecium	United Kingdom	Wastewater Human	Type A	Wastewater	R	S											192	133	89	72	39	11	2685168	2660709	2566649	2438909	1875875	836971	155	173774	2676378	2698137	37.91	38.15	38908	38908	21599	21288	23	23	45	46	23	15
ERR984987	ERP009805	ERS683188	16404_1#20		Enterococcus faecium	United Kingdom	Wastewater Human	Type A	Wastewater	R	S											251	167	106	77	32	14	2944995	2913447	2765138	2560964	1818987	1171501	191	112313	2930058	2698137	37.99	38.15	40641	45181	16907	20000	21	18	51	42	23	17
ERR984988	ERP009805	ERS683189	16404_1#21		Enterococcus faecium	United Kingdom	Wastewater Human	Type A	Wastewater	S	S											79	52	34	26	18	15	2593123	2582482	2542602	2486661	2358201	2257846	60	456597	2588884	2698137	38.03	38.15	151158	149551	96285	92227	6	7	11	12	55	16
ERR984989	ERP009805	ERS683190	16404_1#22		Enterococcus faecium	United Kingdom	Wastewater Human	Type A	Wastewater	R	S											201	138	85	67	37	22	3053380	3026046	2889107	2756230	2233041	1685670	160	128827	3043263	2698137	37.47	38.15	53334	56008	23907	33782	19	16	40	31	34	18
ERR984990	ERP009805	ERS683191	16404_1#23		Enterococcus faecium	United Kingdom	Wastewater Human	Type A	Wastewater	R	S											238	166	101	81	34	17	2955968	2927119	2780864	2639838	1845799	1243859	187	119367	2943246	2698137	37.73	38.15	38866	40818	18013	22308	23	20	52	42	12	8
ERR984991	ERP009805	ERS683192	16404_1#24		Enterococcus faecium	United Kingdom	Wastewater Human	Type A	Wastewater	R	S											188	133	84	67	37	22	3023811	3002826	2878074	2753941	2242295	1689340	148	130152	3014246	2698137	37.58	38.15	52623	55895	24582	35410	19	16	38	31	34	19
ERR984992	ERP009805	ERS683193	16404_1#25		Enterococcus faecium	United Kingdom	Wastewater Human	Type A	Wastewater	S	S											45	28	20	18	12	9	2495626	2491004	2474006	2457604	2363561	2254365	30	677563	2492379	2698137	38.06	38.15	253427	253427	224959	140868	4	4	6	7	50	10
ERR984993	ERP009805	ERS683194	16404_1#26		Enterococcus faecium	United Kingdom	Wastewater Human	Type A	Wastewater	S	S											80	59	46	40	27	16	2628997	2620743	2588634	2543368	2313170	1915931	66	243307	2626002	2698137	38.17	38.15	107108	107108	44912	42919	9	9	18	19	39	20
ERR984994	ERP009805	ERS683196	16404_1#28		Enterococcus faecium	United Kingdom	Wastewater Human	TypeB	Wastewater	S	S											76	48	30	21	18	17	2816853	2806569	2770686	2696693	2643743	2596048	56	473649	2811998	2698137	38.03	38.15	173428	173428	96410	110881	5	5	11	10	66	13
ERR984996	ERP009805	ERS683198	16404_1#30		Enterococcus faecium	United Kingdom	Wastewater Human	Type A	Wastewater	R	S											163	112	84	67	40	15	2679960	2658071	2592374	2472225	2023915	1140799	130	111248	2671227	2698137	38.03	38.15	43760	43760	25498	25498	20	20	40	40	35	20
ERR984997	ERP009805	ERS683199	16404_1#31		Enterococcus faecium	United Kingdom	Wastewater Human	Type A	Wastewater	R	S											344	181	99	70	34	19	3041307	2977428	2787562	2581196	2005742	1509382	230	115598	3013280	2698137	37.51	38.15	52014	56351	17649	24349	19	16	47	35	16	14
ERR984998	ERP009805	ERS683200	16404_1#32		Enterococcus faecium	United Kingdom	Wastewater Human	Type A	Wastewater	R	S											234	152	94	79	36	13	2798898	2763606	2634636	2522819	1794901	991957	184	105819	2787467	2698137	37.75	38.15	36608	38183	18988	20288	23	22	50	47	16	11
ERR984999	ERP009805	ERS683201	16404_1#33		Enterococcus faecium	United Kingdom	Wastewater Human	Type A	Wastewater	R	S											104	81	55	44	28	19	2542343	2532924	2476934	2396358	2145210	1844601	89	162913	2538889	2698137	38.02	38.15	87847	81447	42419	31590	11	12	21	24	55	24
ERR985000	ERP009805	ERS683202	16404_1#34		Enterococcus faecium	United Kingdom	Wastewater Human	Type A	Wastewater	R	S											112	74	53	41	27	20	2921713	2905301	2858674	2767438	2537181	2331584	84	273453	2912899	2698137	37.81	38.15	102430	106765	59200	69815	9	8	18	15	43	16
ERR985001	ERP009805	ERS683204	16404_1#36		Enterococcus faecium	United Kingdom	Wastewater Human	Type A	Wastewater	R	S											202	138	93	72	37	18	2964518	2939314	2831170	2682568	2087815	1433419	158	135872	2954178	2698137	37.66	38.15	42890	53373	22328	27120	20	17	43	35	23	14
ERR985004	ERP009805	ERS683207	16404_1#39		Enterococcus faecium	United Kingdom	Wastewater Human	TypeB	Wastewater	S	S											75	46	35	32	23	18	2569603	2559436	2531096	2507567	2360659	2148083	54	220258	2565062	2698137	38.29	38.15	118776	111564	72940	71843	8	9	15	16	46	14
ERR984973	ERP009805	ERS683172	16404_1#4		Enterococcus faecium	United Kingdom	Wastewater Human	Type A	Wastewater	S	S											94	49	35	30	20	13	2850375	2830979	2798292	2761627	2603191	2330528	64	506434	2841710	2698137	37.86	38.15	145953	167064	78576	110973	5	4	11	9	64	13
ERR985006	ERP009805	ERS683209	16404_1#41		Enterococcus faecium	United Kingdom	Wastewater Human	Type A	Wastewater	R	S											160	110	79	65	38	17	2762654	2743742	2672817	2571231	2131782	1398634	126	163168	2754687	2698137	37.95	38.15	50773	50773	26729	28009	17	17	36	34	34	19
ERR985007	ERP009805	ERS683210	16404_1#42		Enterococcus faecium	United Kingdom	Wastewater Human	Type A	Wastewater	R	R											231	141	90	64	39	15	2919999	2886946	2761575	2579760	2130351	1260052	163	129141	2903661	2698137	37.59	38.15	46069	49255	23576	27394	19	17	41	35	36	20
ERR985008	ERP009805	ERS683212	16404_1#44		Enterococcus faecium	United Kingdom	Wastewater Human	Type A	Wastewater	R	R											248	156	99	78	34	16	2929030	2889027	2771357	2620008	1868356	1230787	197	134131	2916424	2698137	37.62	38.15	40629	48113	18977	22409	21	19	49	41	28	12
ERR985010	ERP009805	ERS683214	16404_1#46		Enterococcus faecium	United Kingdom	Wastewater Human	TypeB	Wastewater	S	S											82	61	42	34	25	21	2708163	2700879	2658777	2601617	2449840	2310296	67	199903	2704972	2698137	38.23	38.15	110856	110856	68663	68663	9	9	17	17	42	16
ERR985011	ERP009805	ERS683215	16404_1#47		Enterococcus faecium	United Kingdom	Wastewater Human	Type A	Wastewater	R	S											174	134	89	75	42	6	2494696	2478976	2377692	2274172	1691440	421677	145	135071	2487142	2698137	38	38.15	33717	31976	20246	18636	27	31	50	58	39	26
ERR985012	ERP009805	ERS683216	16404_1#48		Enterococcus faecium	United Kingdom	Wastewater Human	Type A	Wastewater	R	S											193	136	86	64	36	23	3046689	3022592	2893583	2730938	2256032	1772362	156	134659	3038080	2698137	37.48	38.15	55319	57522	24582	39016	19	16	37	29	34	18
ERR985013	ERP009805	ERS683217	16404_1#49		Enterococcus faecium	United Kingdom	Wastewater Human	Type A	Wastewater	R	S											187	133	87	65	34	22	2916974	2895029	2776006	2617580	2092880	1638156	150	128827	2907997	2698137	37.72	38.15	53655	55895	23670	32995	19	17	38	32	34	20
ERR985014	ERP009805	ERS683218	16404_1#50		Enterococcus faecium	United Kingdom	Wastewater Human	Type A	Wastewater	R	R											219	150	98	81	38	18	3116563	3089859	2956352	2836168	2128127	1405333	171	136569	3105212	2698137	37.49	38.15	45893	52452	21552	28574	22	17	47	35	38	18
ERR985015	ERP009805	ERS683220	16404_1#52		Enterococcus faecium	United Kingdom	Wastewater Human	Type A	Wastewater	R	R											191	128	87	71	41	15	2738254	2712896	2611981	2508307	1952768	1066353	152	87297	2729843	2698137	37.75	38.15	37291	37291	23760	23834	22	22	45	44	27	13
ERR985022	ERP009805	ERS683228	16404_1#60		Enterococcus faecium	United Kingdom	Wastewater Human	Type A	Wastewater	I	R											254	162	102	77	41	17	2972719	2934600	2779560	2609943	1987617	1175979	195	86307	2958543	2698137	37.54	38.15	36572	41593	21156	23834	25	21	52	43	25	11
ERR985023	ERP009805	ERS683229	16404_1#61		Enterococcus faecium	United Kingdom	Wastewater Human	Type A	Wastewater	R	R											236	153	97	75	40	15	2886852	2853109	2707292	2557078	1937165	1078287	183	87305	2874249	2698137	37.59	38.15	35452	37293	21923	23760	24	22	50	44	27	13
ERR985024	ERP009805	ERS683230	16404_1#62		Enterococcus faecium	United Kingdom	Wastewater Human	Type A	Wastewater	R	R											286	165	95	73	37	22	3219521	3172803	3004451	2845177	2245124	1705178	198	151095	3195635	2698137	37.57	38.15	52452	56008	21288	33781	20	16	44	30	33	19
ERR985025	ERP009805	ERS683231	16404_1#63		Enterococcus faecium	United Kingdom	Wastewater Human	Type A	Wastewater	R	R											184	133	87	70	35	21	3034586	3016630	2895275	2771971	2194814	1673232	144	134912	3024897	2698137	37.57	38.15	53775	57544	23834	33781	18	15	39	30	35	19
ERR985026	ERP009805	ERS683232	16404_1#64		Enterococcus faecium	United Kingdom	Wastewater Human	Type A	Wastewater	R	R											238	167	108	79	33	13	3003837	2974329	2830052	2625999	1861995	1177569	189	154270	2991138	2698137	37.78	38.15	36555	41664	17661	21288	21	17	52	40	28	13
ERR985030	ERP009805	ERS683237	16404_1#69		Enterococcus faecium	United Kingdom	Wastewater Human	Type A	Wastewater	R	R											200	141	88	69	36	22	3076362	3052708	2921452	2784844	2223025	1714385	160	134405	3067337	2698137	37.51	38.15	53048	55895	22637	37667	19	16	40	30	33	19
ERR984976	ERP009805	ERS683175	16404_1#7		Enterococcus faecium	United Kingdom	Wastewater Human	Type A	Wastewater	S	S											89	45	26	24	14	13	2794552	2776544	2731350	2714041	2526635	2498236	59	463332	2786544	2698137	37.98	38.15	266099	266099	114633	168418	4	4	8	7	61	11
ERR985031	ERP009805	ERS683238	16404_1#70		Enterococcus faecium	United Kingdom	Wastewater Human	Type A	Wastewater	R	R											200	135	86	68	33	22	3010764	2984852	2864680	2738215	2130228	1712666	155	133036	2999787	2698137	37.64	38.15	53771	55895	21952	33782	18	16	39	30	33	18
ERR985032	ERP009805	ERS683239	16404_1#71		Enterococcus faecium	United Kingdom	Wastewater Human	Type A	Wastewater	R	R											191	138	85	68	37	23	3094816	3075435	2933626	2811557	2308722	1799856	151	134912	3085126	2698137	37.45	38.15	55135	57544	24274	39403	19	15	38	29	35	20
ERR985033	ERP009805	ERS683240	16404_1#72		Enterococcus faecium	United Kingdom	Wastewater Human	Type A	Wastewater	R	R											204	143	96	73	35	20	3019651	2995771	2872428	2708647	2078340	1561495	164	130152	3010480	2698137	37.57	38.15	52452	55135	22223	27082	19	17	43	33	33	17
ERR985034	ERP009805	ERS683241	16404_1#73		Enterococcus faecium	United Kingdom	Wastewater Human	Type A	Wastewater	R	S											252	159	95	71	31	16	2849984	2806506	2661199	2493006	1860890	1327051	197	134710	2835478	2698137	37.81	38.15	49742	49872	17649	20105	18	17	44	39	17	14
ERR985035	ERP009805	ERS683242	16404_1#74		Enterococcus faecium	United Kingdom	Wastewater Human	Type A	Wastewater	R	R											237	166	109	81	33	12	3001286	2971748	2836245	2642416	1843130	1122674	188	154270	2988566	2698137	37.79	38.15	35325	39697	17661	20668	22	18	53	41	28	13
ERR985039	ERP009805	ERS683247	16404_1#79		Enterococcus faecium	United Kingdom	Wastewater Human	Type A	Wastewater	R	R											335	179	99	73	33	17	3010412	2949859	2751559	2564398	1932483	1386134	228	157763	2984294	2698137	37.52	38.15	41208	52453	16513	23883	20	17	48	37	22	11
ERR984977	ERP009805	ERS683176	16404_1#8		Enterococcus faecium	United Kingdom	Wastewater Human	Type A	Wastewater	R	S											174	127	80	63	34	20	2770119	2751958	2637602	2520918	2007847	1547396	139	138291	2761528	2698137	37.84	38.15	54453	54453	23662	24576	17	17	37	35	28	17
ERR985043	ERP009805	ERS683252	16404_1#84		Enterococcus faecium	United Kingdom	Wastewater Human	Type A	Wastewater	R	R											294	197	125	94	36	13	3178776	3140918	2979322	2756681	1809732	1020035	233	132079	3165087	2698137	37.73	38.15	32133	35762	15972	20593	28	21	65	46	21	15
ERR985044	ERP009805	ERS683253	16404_1#85		Enterococcus faecium	United Kingdom	Wastewater Human	Type A	Wastewater	R	R											221	141	91	68	36	24	3037935	3006273	2882080	2716776	2159792	1733472	164	113761	3023860	2698137	37.57	38.15	55236	57522	22405	32539	20	17	41	32	35	20
ERR985045	ERP009805	ERS683254	16404_1#86		Enterococcus faecium	United Kingdom	Wastewater Human	Type A	Wastewater	R	R											309	200	107	82	31	16	3218345	3178579	2959395	2792429	1949174	1429584	232	160392	3199598	2698137	37.67	38.15	40018	56008	16680	24023	20	15	53	35	21	13
ERR985047	ERP009805	ERS683256	16404_1#88		Enterococcus faecium	United Kingdom	Wastewater Human	Type A	Wastewater	R	R											279	186	120	88	35	15	3104639	3067959	2914814	2684685	1823537	1144690	219	132079	3090816	2698137	37.81	38.15	32848	38882	15957	20292	26	20	61	45	24	17
ERR984978	ERP009805	ERS683177	16404_1#9		Enterococcus faecium	United Kingdom	Wastewater Human	Type A	Wastewater	R	S											247	161	95	73	38	18	3063272	3025831	2871242	2725113	2158179	1465355	192	128831	3049275	2698137	37.48	38.15	47474	51774	19483	27908	20	16	44	33	39	18
ERR985057	ERP009805	ERS683266	16404_2#10		Enterococcus faecium	United Kingdom	Wastewater Human	Type A	Wastewater	R	R											237	161	91	66	39	18	3047353	3015890	2854792	2690284	2252444	1504620	186	224706	3034351	2698137	37.5	38.15	47475	53422	24581	33581	19	16	40	31	42	19
ERR985061	ERP009805	ERS683270	16404_2#14		Enterococcus faecium	United Kingdom	Wastewater Human	Type A	Wastewater	R	R											202	143	90	71	36	23	3030624	3006491	2880029	2741643	2160941	1720333	163	113761	3021485	2698137	37.67	38.15	53775	56157	23079	31674	19	17	41	32	32	19
ERR985062	ERP009805	ERS683271	16404_2#15		Enterococcus faecium	United Kingdom	Wastewater Human	Type A	Wastewater	R	R											201	141	92	66	35	22	3050291	3025949	2895759	2711213	2184106	1695991	160	128827	3040664	2698137	37.56	38.15	55237	58616	23079	36018	19	16	40	30	35	19
ERR985063	ERP009805	ERS683272	16404_2#16		Enterococcus faecium	United Kingdom	Wastewater Human	Type A	Wastewater	R	R											196	140	90	67	34	22	3020072	2997504	2866626	2699712	2138935	1684108	157	128827	3010492	2698137	37.59	38.15	53794	57522	23079	33781	19	16	39	31	35	19
ERR985064	ERP009805	ERS683274	16404_2#17		Enterococcus faecium	United Kingdom	Wastewater Human	Type A	Wastewater	R	R											239	167	101	80	37	14	2933711	2903314	2744054	2599586	1933308	1110752	192	129759	2921802	2698137	37.7	38.15	36770	47706	17425	23580	22	19	50	41	22	15
ERR985065	ERP009805	ERS683275	16404_2#18		Enterococcus faecium	United Kingdom	Wastewater Human	Type A	Wastewater	R	R											327	179	94	74	33	14	2991663	2939152	2730357	2577016	1944070	1239811	215	192956	2965093	2698137	37.7	38.15	42868	47399	16634	20686	20	17	48	37	30	18
ERR985066	ERP009805	ERS683277	16404_2#19		Enterococcus faecium	United Kingdom	Wastewater Human	Type A	Wastewater	R	R											197	137	89	69	34	22	3036722	3013137	2892512	2751812	2177987	1745795	155	147904	3026717	2698137	37.58	38.15	55338	58985	23462	33781	18	15	38	29	34	18
ERR985068	ERP009805	ERS683280	16404_2#21		Enterococcus faecium	United Kingdom	Wastewater Human	Type A	Wastewater	R	R											245	172	110	83	32	13	2937333	2910528	2758533	2568315	1744261	1066516	193	112300	2925474	2698137	37.85	38.15	35028	37350	16013	18934	23	20	56	46	22	16
ERR985069	ERP009805	ERS683282	16404_2#22		Enterococcus faecium	United Kingdom	Wastewater Human	Type A	Wastewater	R	R											209	145	91	69	33	20	3018237	2993220	2853246	2700627	2099128	1613760	164	134646	3007209	2698137	37.59	38.15	53775	55338	21762	28888	18	16	40	31	34	18
ERR985071	ERP009805	ERS683286	16404_2#24		Enterococcus faecium	United Kingdom	Wastewater Human	Type A	Wastewater	R	R											201	147	89	67	33	22	3037349	3016240	2864999	2708216	2139209	1723630	163	134644	3028273	2698137	37.56	38.15	53775	57544	21762	33781	19	16	39	30	34	18
ERR985073	ERP009805	ERS683290	16404_2#26		Enterococcus faecium	United Kingdom	Wastewater Human	Type A	Wastewater	S	R											263	170	112	75	37	14	3041767	3000882	2874845	2599794	1903364	1093470	202	128999	3024999	2698137	37.68	38.15	34373	41887	19167	23688	25	20	53	42	22	12
ERR985074	ERP009805	ERS683292	16404_2#27		Enterococcus faecium	United Kingdom	Wastewater Human	Type A	Wastewater	R	R											261	170	100	79	35	20	3038936	3002095	2835014	2682527	1939376	1394417	195	116202	3021769	2698137	37.56	38.15	40641	50315	18111	23580	23	20	51	39	14	10
ERR985075	ERP009805	ERS683294	16404_2#28		Enterococcus faecium	United Kingdom	Wastewater Human	Type A	Wastewater	R	R											247	167	107	74	36	17	3092924	3056640	2916200	2663107	1952619	1297117	195	128997	3078825	2698137	37.62	38.15	36859	49545	21488	24345	23	19	52	39	25	15
ERR985076	ERP009805	ERS683295	16404_2#29		Enterococcus faecium	United Kingdom	Wastewater Human	Type A	Wastewater	S	R											282	179	113	76	38	14	3108541	3065912	2915957	2641158	1938936	1111389	211	128997	3089770	2698137	37.62	38.15	34186	40818	19167	23863	25	20	55	42	21	12
ERR985077	ERP009805	ERS683273	16404_2#30		Enterococcus faecium	United Kingdom	Wastewater Human	Type A	Wastewater	S	S											91	60	48	40	32	22	2450161	2438726	2415763	2356692	2232095	1886263	67	193165	2443954	2698137	38.06	38.15	65920	62917	53570	36742	11	13	22	26	54	21
ERR985078	ERP009805	ERS683276	16404_2#31		Enterococcus faecium	United Kingdom	Wastewater Human	Type A	Wastewater	R	R											365	163	87	67	41	17	3115451	3037159	2859300	2715348	2281616	1472179	227	160224	3081347	2698137	37.69	38.15	43592	58839	23823	31313	19	15	43	32	28	16
ERR985079	ERP009805	ERS683278	16404_2#32		Enterococcus faecium	United Kingdom	Wastewater Human	Type A	Wastewater	R	R											199	137	88	67	35	21	3010916	2985815	2861784	2709007	2173616	1641601	156	128828	3000307	2698137	37.58	38.15	53519	57522	23677	33782	19	16	39	31	35	19
ERR985080	ERP009805	ERS683281	16404_2#33		Enterococcus faecium	United Kingdom	Wastewater Human	Type A	Wastewater	R	R											239	166	105	79	30	15	2916698	2889363	2745720	2563304	1776967	1248872	187	114087	2904324	2698137	38.01	38.15	37300	45894	16013	19443	20	18	50	42	21	15
ERR985081	ERP009805	ERS683283	16404_2#34		Enterococcus faecium	United Kingdom	Wastewater Human	Type A	Wastewater	R	R											227	159	104	76	33	15	2850054	2819086	2687383	2488022	1760349	1143974	187	127332	2839631	2698137	37.79	38.15	35840	39642	18842	20289	22	20	51	45	19	13
ERR985082	ERP009805	ERS683285	16404_2#35		Enterococcus faecium	United Kingdom	Wastewater Human	Type A	Wastewater	R	R											207	143	91	69	33	22	3020765	2994330	2860515	2697595	2094524	1693834	164	128827	3009704	2698137	37.58	38.15	55136	57544	21762	28859	19	16	40	31	35	20
ERR985083	ERP009805	ERS683287	16404_2#36		Enterococcus faecium	United Kingdom	Wastewater Human	Type A	Wastewater	R	R											329	190	104	74	32	16	2996507	2937116	2746737	2539676	1851827	1309684	241	115598	2973794	2698137	37.64	38.15	36770	49742	17025	20969	21	17	51	40	16	14
ERR985085	ERP009805	ERS683291	16404_2#38		Enterococcus faecium	United Kingdom	Wastewater Human	Type A	Wastewater	R	S											243	155	97	71	39	12	2801680	2765728	2618767	2435495	1859343	911340	187	112369	2788366	2698137	37.74	38.15	34493	34993	22510	23472	24	23	49	46	25	12
ERR985086	ERP009805	ERS683293	16404_2#39		Enterococcus faecium	United Kingdom	Wastewater Human	Type A	Wastewater	S	S											77	50	29	26	18	16	2619868	2610394	2564112	2543494	2389217	2316809	58	271248	2615737	2698137	37.83	38.15	157642	157642	79017	75993	6	6	11	12	51	18
ERR985087	ERP009805	ERS683296	16404_2#40		Enterococcus faecium	United Kingdom	Wastewater Human	TypeB	Wastewater	S	S											73	52	37	32	24	19	2571929	2565779	2537270	2502537	2335666	2166252	56	226479	2568264	2698137	38.25	38.15	121402	103819	68664	62388	8	9	16	17	44	16
ERR985088	ERP009805	ERS683297	16404_2#41		Enterococcus faecium	United Kingdom	Wastewater Human	Type A	Wastewater	R	R											198	139	90	72	38	17	2986847	2962584	2852318	2725571	2167262	1395443	161	134158	2978559	2698137	37.6	38.15	48121	50004	21713	30759	19	17	41	33	31	14
ERR985089	ERP009805	ERS683298	16404_2#42		Enterococcus faecium	United Kingdom	Wastewater Human	Type A	Wastewater	R	S											274	165	100	70	34	20	2965711	2918678	2766271	2557787	1907942	1436705	205	120819	2946978	2698137	37.62	38.15	49993	52257	20666	23580	21	19	48	39	30	17
ERR985090	ERP009805	ERS683299	16404_2#43		Enterococcus faecium	United Kingdom	Wastewater Human	Type A	Wastewater	R	S											145	101	68	55	35	18	2718803	2700882	2629689	2527410	2176593	1585221	117	157018	2712529	2698137	37.9	38.15	61418	61418	30285	30285	14	14	30	30	22	15
ERR985091	ERP009805	ERS683300	16404_2#44		Enterococcus faecium	United Kingdom	Wastewater Human	Type A	Wastewater	R	R											200	140	87	66	36	23	3003933	2980610	2842459	2691133	2180502	1698438	157	113756	2993637	2698137	37.62	38.15	53775	56729	23681	33781	20	17	39	31	34	19
ERR985092	ERP009805	ERS683301	16404_2#45		Enterococcus faecium	United Kingdom	Wastewater Human	Type A	Wastewater	S	S											52	30	21	18	12	11	2734598	2725677	2700602	2680301	2565037	2520221	38	516429	2731668	2698137	37.79	38.15	255778	263198	180368	186664	5	4	8	7	65	9
ERR985093	ERP009805	ERS683302	16404_2#46		Enterococcus faecium	United Kingdom	Wastewater Human	Type A	Wastewater	R	R											158	122	80	64	36	22	2942077	2928482	2833539	2717273	2219076	1680540	133	134649	2936350	2698137	37.59	38.15	54716	55895	25505	39403	18	16	36	30	33	17
ERR985094	ERP009805	ERS683303	16404_2#47		Enterococcus faecium	United Kingdom	Wastewater Human	Type A	Wastewater	R	R											273	165	111	73	32	16	2909876	2858664	2721460	2445359	1732960	1160617	208	112924	2891066	2698137	37.72	38.15	35352	39534	16227	20466	23	21	53	45	28	18
ERR985095	ERP009805	ERS683304	16404_2#48		Enterococcus faecium	United Kingdom	Wastewater Human	Type A	Wastewater	S	S											93	72	45	37	28	19	2586452	2577473	2518682	2455304	2297180	1944544	80	256994	2583593	2698137	38.06	38.15	95106	78840	58119	48057	10	11	19	21	53	22
ERR985097	ERP009805	ERS683306	16404_2#50		Enterococcus faecium	United Kingdom	Wastewater Human	Type A	Wastewater	R	R											202	147	95	77	37	15	2876602	2854484	2728491	2600516	1939079	1189038	165	147907	2866992	2698137	37.68	38.15	36765	44816	19772	24345	21	19	47	41	34	19
ERR985098	ERP009805	ERS683307	16404_2#51		Enterococcus faecium	United Kingdom	Wastewater Human	Type A	Wastewater	R	R											200	135	94	74	40	16	3016630	2987033	2902553	2762624	2187086	1285339	162	134132	3007062	2698137	37.59	38.15	46541	48485	22482	31900	21	18	43	34	28	12
ERR985102	ERP009805	ERS683311	16404_2#55		Enterococcus faecium	United Kingdom	Wastewater Human	Type A	Wastewater	R	R											269	191	122	90	34	13	3047561	3018043	2857064	2629931	1736790	996742	213	132079	3034215	2698137	37.87	38.15	32224	35763	14960	19479	27	22	63	48	21	15
ERR985103	ERP009805	ERS683312	16404_2#56		Enterococcus faecium	United Kingdom	Wastewater Human	Type A	Wastewater	R	R											155	117	76	63	38	23	2922100	2907090	2812585	2721805	2276737	1722595	129	130152	2915876	2698137	37.6	38.15	55237	55895	33155	37172	18	17	35	31	38	18
ERR985104	ERP009805	ERS683313	16404_2#57		Enterococcus faecium	United Kingdom	Wastewater Human	TypeB	Wastewater	S	S											116	74	47	36	27	20	2741316	2725816	2669978	2591570	2439778	2200259	86	242777	2733936	2698137	38.17	38.15	103819	103819	54658	57743	9	9	18	17	41	16
ERR985105	ERP009805	ERS683314	16404_2#58		Enterococcus faecium	United Kingdom	Wastewater Human	Type A	Wastewater	S	S											61	35	25	25	19	14	2604870	2595273	2578883	2578883	2480348	2283060	44	506748	2601170	2698137	37.98	38.15	167064	141070	106864	106864	4	5	10	10	61	12
ERR985106	ERP009805	ERS683315	16404_2#59		Enterococcus faecium	United Kingdom	Wastewater Human	Type A	Wastewater	S	S											91	61	47	41	30	22	2429893	2419340	2392328	2352206	2193970	1892209	70	186311	2425254	2698137	38.2	38.15	76285	74121	55931	44626	12	13	21	25	57	24
ERR985107	ERP009805	ERS683316	16404_2#60		Enterococcus faecium	United Kingdom	Wastewater Human	Type A	Wastewater	R	S											210	145	91	67	36	22	3031992	3004973	2863456	2686392	2178111	1653919	166	128827	3021142	2698137	37.56	38.15	53775	55135	21762	34825	20	17	40	31	35	21
ERR985108	ERP009805	ERS683317	16404_2#61		Enterococcus faecium	United Kingdom	Wastewater Human	Type A	Wastewater	R	S											97	71	52	46	29	19	2676361	2666618	2621452	2573523	2289040	1939446	80	198806	2672794	2698137	37.91	38.15	91437	91437	46083	46083	11	11	21	21	51	22
ERR985109	ERP009805	ERS683318	16404_2#62		Enterococcus faecium	United Kingdom	Wastewater Human	Type A	Wastewater	R	R											214	146	96	75	39	17	3019574	2990473	2870532	2724872	2127376	1372061	171	148124	3009268	2698137	37.56	38.15	42655	52103	22176	27117	21	17	45	36	27	15
ERR985111	ERP009805	ERS683320	16404_2#64		Enterococcus faecium	United Kingdom	Wastewater Human	Type A	Wastewater	R	R											211	150	93	73	37	17	2991786	2966377	2832182	2693428	2108354	1413198	172	148124	2982303	2698137	37.57	38.15	43019	53725	22176	27120	19	16	43	34	27	15
ERR985112	ERP009805	ERS683321	16404_2#65		Enterococcus faecium	United Kingdom	Wastewater Human	Type A	Wastewater	R	R											258	156	94	71	37	18	3029927	2984203	2836494	2676300	2116293	1442510	195	148973	3014176	2698137	37.54	38.15	47475	52452	21461	29026	20	17	44	34	28	13
ERR985113	ERP009805	ERS683322	16404_2#66		Enterococcus faecium	United Kingdom	Wastewater Human	Type A	Wastewater	R	R											239	166	103	79	37	16	2937072	2906662	2759743	2591475	1927794	1189656	192	129806	2925617	2698137	37.7	38.15	42338	47706	17968	23580	22	20	50	41	22	15
ERR985114	ERP009805	ERS683323	16404_2#67		Enterococcus faecium	United Kingdom	Wastewater Human	TypeB	Wastewater	S	S											48	28	21	21	18	14	2931972	2924556	2908814	2908814	2856333	2701533	33	527574	2928462	2698137	37.93	38.15	215448	277545	172232	197840	5	4	8	7	25	5
ERR985115	ERP009805	ERS683324	16404_2#68		Enterococcus faecium	United Kingdom	Wastewater Human	TypeB	Wastewater	S	S											102	63	48	39	28	20	2864597	2849319	2813465	2751231	2571990	2260644	76	274227	2858655	2698137	38.01	38.15	113060	120898	54104	59887	9	8	18	16	56	16
ERR985116	ERP009805	ERS683325	16404_2#69		Enterococcus faecium	United Kingdom	Wastewater Human	Type A	Wastewater	R	S											192	134	86	65	34	23	3019892	2997632	2867845	2715688	2201358	1782230	150	135528	3009723	2698137	37.58	38.15	55136	58985	23834	39403	18	15	37	29	34	18
ERR985117	ERP009805	ERS683326	16404_2#70		Enterococcus faecium	United Kingdom	Wastewater Human	Type A	Wastewater	R	S											270	175	112	83	36	16	3073759	3034172	2884160	2679137	1895273	1144940	209	112313	3058493	2698137	37.78	38.15	42175	45316	16936	22637	25	21	55	42	23	17
ERR985118	ERP009805	ERS683327	16404_2#71		Enterococcus faecium	United Kingdom	Wastewater Human	Type A	Wastewater	R	S											211	132	88	63	34	15	2752449	2717315	2624830	2438953	1949313	1296843	161	136898	2739806	2698137	37.83	38.15	47698	47698	22328	23365	17	17	39	38	34	16
ERR985119	ERP009805	ERS683328	16404_2#72		Enterococcus faecium	United Kingdom	Wastewater Human	Type A	Wastewater	R	R											187	137	91	70	39	17	2890081	2870368	2772117	2620635	2091170	1320814	153	134649	2882512	2698137	37.69	38.15	41791	47906	24274	27121	20	18	42	37	33	15
ERR985120	ERP009805	ERS683329	16404_2#73		Enterococcus faecium	United Kingdom	Wastewater Human	Type A	Wastewater	R	R											241	158	107	78	36	14	2926322	2892613	2780060	2571110	1904820	1096742	184	112313	2911266	2698137	37.96	38.15	41529	43858	16936	20668	22	20	50	42	25	18
ERR985121	ERP009805	ERS683330	16404_2#74		Enterococcus faecium	United Kingdom	Wastewater Human	Type A	Wastewater	R	R											218	149	98	75	40	17	3018746	2989530	2865331	2703399	2122641	1325355	174	148124	3008325	2698137	37.56	38.15	42655	46543	22176	27117	22	18	46	37	27	15
ERR985123	ERP009805	ERS683332	16404_2#76		Enterococcus faecium	United Kingdom	Wastewater Human	Type A	Wastewater	R	R											290	195	118	87	32	15	3105742	3067923	2880501	2660585	1760336	1157788	225	112313	3089256	2698137	37.84	38.15	32540	40376	15132	20268	25	20	61	44	22	17
ERR985124	ERP009805	ERS683333	16404_2#77		Enterococcus faecium	United Kingdom	Wastewater Human	Type A	Wastewater	S	S											45	32	25	24	20	13	2439098	2435346	2419293	2412583	2357734	2093025	34	406815	2436880	2698137	38.14	38.15	182186	160903	84820	79021	5	6	10	12	46	15
ERR985125	ERP009805	ERS683334	16404_2#78		Enterococcus faecium	United Kingdom	Wastewater Human	TypeB	Wastewater	S	S											99	63	44	36	25	17	2886949	2873865	2832499	2776610	2579232	2291978	73	297007	2881123	2698137	37.93	38.15	128331	185430	55329	66197	7	6	15	13	29	11
ERR985126	ERP009805	ERS683335	16404_2#79		Enterococcus faecium	United Kingdom	Wastewater Human	Type A	Wastewater	R	S											108	80	58	50	32	19	2725361	2714323	2664405	2600859	2297464	1863572	90	188495	2721685	2698137	37.87	38.15	84092	84092	37059	37059	12	12	23	23	46	22
ERR985127	ERP009805	ERS683336	16404_2#80		Enterococcus faecium	United Kingdom	Wastewater Human	Type A	Wastewater	R	S											259	134	80	57	36	16	2736491	2684720	2574879	2415985	2092679	1399920	175	145415	2714513	2698137	37.93	38.15	52680	52680	26729	26729	16	16	34	34	33	21
ERR985128	ERP009805	ERS683337	16404_2#81		Enterococcus faecium	United Kingdom	Wastewater Human	Type A	Wastewater	R	R											239	165	102	81	37	14	2935884	2904489	2752252	2609449	1919125	1093188	191	129759	2923805	2698137	37.7	38.15	36018	46108	17968	21954	23	20	50	42	22	15
ERR985129	ERP009805	ERS683338	16404_2#82		Enterococcus faecium	United Kingdom	Wastewater Human	Type A	Wastewater	R	S											239	158	96	67	37	17	3033255	3000705	2845806	2644340	2128389	1394309	182	224706	3018948	2698137	37.58	38.15	46777	52006	22249	27646	20	17	43	34	35	18
ERR985130	ERP009805	ERS683339	16404_2#83		Enterococcus faecium	United Kingdom	Wastewater Human	Type A	Wastewater	R	R											306	192	119	86	35	13	3070125	3027446	2862456	2622671	1806732	1030188	223	131758	3049835	2698137	37.84	38.15	34603	36870	14960	20293	26	21	60	45	22	16
ERR985133	ERP009805	ERS683342	16404_2#86		Enterococcus faecium	United Kingdom	Wastewater Human	Type A	Wastewater	R	R											259	181	111	83	33	20	3161124	3131097	2972375	2774401	1947400	1487336	201	119367	3146248	2698137	37.47	38.15	40641	53173	17959	23580	23	18	53	37	14	9
ERR985134	ERP009805	ERS683343	16404_2#87		Enterococcus faecium	United Kingdom	Wastewater Human	Type A	Wastewater	S	S											69	46	31	25	16	12	2747841	2740137	2702884	2657822	2504852	2334830	51	553594	2743769	2698137	37.92	38.15	227585	227585	110955	110955	4	4	9	9	67	12
ERR985135	ERP009805	ERS683344	16404_2#88		Enterococcus faecium	United Kingdom	Wastewater Human	TypeB	Wastewater	S	S											103	66	49	43	29	19	2770608	2757023	2722459	2681118	2453888	2086545	76	298535	2763887	2698137	38.11	38.15	77108	98185	52398	54639	9	8	19	18	33	13
ERR1007500	ERP000871	ERS712713	16549_1#29		Enterococcus faecium	United Kingdom	Agriculture	Type A	Chicken meat	S	R											245	157	102	72	38	13	2589054	2552435	2425584	2206619	1667849	802606	189	83696	2575047	2698137	37.97	38.15	33373	32190	15630	14353	25	27	52	58	41	28
ERR1007501	ERP000871	ERS712714	16549_1#30		Enterococcus faecium	United Kingdom	Agriculture	Type A	Chicken meat	S	R											264	164	99	72	39	12	2580424	2539823	2392734	2190317	1664269	741793	198	83696	2563237	2698137	37.95	38.15	33323	30645	16128	14262	25	27	52	59	40	28
ERR1036024	ERP009805	ERS683345	16880_8#1		Enterococcus faecium	United Kingdom	Wastewater Human	Type A	Wastewater	S	S											73	46	35	28	22	17	2695580	2682951	2659036	2606519	2520454	2336942	57	254242	2690817	2698137	37.85	38.15	155155	155155	79086	79086	7	7	13	13	59	16
ERR1036033	ERP009805	ERS683354	16880_8#10		Enterococcus faecium	United Kingdom	Wastewater Human	Type A	Wastewater	S	S											80	51	38	30	25	14	2652271	2641906	2615746	2547162	2456123	2091488	58	403267	2646770	2698137	37.98	38.15	149641	149641	58963	58963	7	7	13	13	54	14
ERR1036034	ERP009805	ERS683355	16880_8#11		Enterococcus faecium	United Kingdom	Wastewater Human	Type A	Wastewater	R	S											126	99	70	50	35	16	2655887	2646775	2586056	2430103	2176655	1511257	105	173806	2651449	2698137	38.03	38.15	58839	58839	30558	29116	13	13	29	30	24	15
ERR1036036	ERP009805	ERS683357	16880_8#13		Enterococcus faecium	United Kingdom	Wastewater Human	Type A	Wastewater	R	R											200	143	89	67	36	23	3010862	2988194	2848650	2689331	2169715	1687635	160	113756	3001139	2698137	37.61	38.15	53775	57544	23676	33020	20	17	40	32	35	19
ERR1036037	ERP009805	ERS683358	16880_8#14		Enterococcus faecium	United Kingdom	Wastewater Human	Type A	Wastewater	R	R											317	167	90	70	39	15	3061607	2999293	2829239	2688209	2193649	1322105	219	163192	3034650	2698137	37.53	38.15	45275	49892	21572	31065	20	16	43	33	32	18
ERR1036038	ERP009805	ERS683359	16880_8#15		Enterococcus faecium	United Kingdom	Wastewater Human	Type A	Wastewater	R	R											156	118	76	62	37	22	2876924	2862025	2767720	2666809	2229009	1684153	130	130152	2870782	2698137	37.72	38.15	55895	58985	31062	34872	18	16	35	31	37	18
ERR1036041	ERP009805	ERS683362	16880_8#18		Enterococcus faecium	United Kingdom	Wastewater Human	TypeB	Wastewater	S	S											85	58	42	38	27	20	2597560	2586833	2552390	2522645	2310215	2091904	67	210909	2593168	2698137	38.29	38.15	101637	101637	60988	54791	10	10	18	19	28	18
ERR1036042	ERP009805	ERS683363	16880_8#19		Enterococcus faecium	United Kingdom	Wastewater Human	Type A	Wastewater	S	S											78	42	26	18	15	13	2786968	2771638	2737116	2672340	2622833	2549286	54	545527	2780697	2698137	37.87	38.15	253240	260297	139125	139125	5	4	8	8	67	12
ERR1036025	ERP009805	ERS683346	16880_8#2		Enterococcus faecium	United Kingdom	Wastewater Human	Type A	Wastewater	R	S											227	159	100	76	34	14	2926015	2900359	2756409	2584900	1901884	1195766	180	129132	2914604	2698137	37.84	38.15	39063	43844	17767	21507	20	18	48	40	31	20
ERR1036044	ERP009805	ERS683365	16880_8#21		Enterococcus faecium	United Kingdom	Wastewater Human	Type A	Wastewater	R	S											156	100	71	55	35	21	2923561	2901249	2832845	2721363	2398391	1871152	119	184189	2915221	2698137	37.89	38.15	59027	61425	37064	42157	14	12	29	25	34	15
ERR1036045	ERP009805	ERS683366	16880_8#22		Enterococcus faecium	United Kingdom	Wastewater Human	Type A	Wastewater	R	S											198	147	87	68	35	20	2964540	2944967	2799554	2665546	2092425	1503681	159	137395	2954536	2698137	37.6	38.15	50502	54696	21762	29576	20	18	41	33	34	18
ERR1036026	ERP009805	ERS683347	16880_8#3		Enterococcus faecium	United Kingdom	Wastewater Human	Type A	Wastewater	R	S											238	130	75	57	32	22	2815905	2771852	2648191	2520187	2111966	1779985	169	141757	2798781	2698137	37.71	38.15	65159	65911	25862	31185	16	15	32	29	51	30
ERR1036055	ERP009805	ERS683376	16880_8#32		Enterococcus faecium	United Kingdom	Wastewater Human	Type A	Wastewater	R	R											198	143	90	73	33	23	3100951	3080542	2939125	2816222	2147204	1775467	157	134912	3090891	2698137	37.44	38.15	55236	57124	21628	39020	19	16	41	29	34	20
ERR1036056	ERP009805	ERS683377	16880_8#33		Enterococcus faecium	United Kingdom	Wastewater Human	Type A	Wastewater	R	R											215	153	98	73	37	15	2832288	2806757	2677116	2490955	1863911	1069071	175	131468	2822451	2698137	37.73	38.15	37101	37401	19729	22510	23	22	49	44	31	19
ERR1036057	ERP009805	ERS683378	16880_8#34		Enterococcus faecium	United Kingdom	Wastewater Human	Type A	Wastewater	R	S											171	100	64	52	32	18	2779296	2749695	2663749	2579331	2254278	1767243	125	175733	2767198	2698137	37.91	38.15	83643	84151	32657	34413	13	12	26	25	43	22
ERR1036058	ERP009805	ERS683379	16880_8#35		Enterococcus faecium	United Kingdom	Wastewater Human	Type A	Wastewater	R	R											203	147	97	76	36	17	3029389	3007095	2887844	2742011	2075339	1401893	164	135959	3020099	2698137	37.6	38.15	42963	53725	21927	27077	20	16	45	34	21	13
ERR1036059	ERP009805	ERS683380	16880_8#36		Enterococcus faecium	United Kingdom	Wastewater Human	Type A	Wastewater	I	R											237	159	106	83	33	20	2924866	2889897	2775556	2613409	1782852	1321076	191	101432	2912432	2698137	37.62	38.15	37735	48118	17717	21597	24	21	52	44	21	15
ERR1036060	ERP009805	ERS683381	16880_8#37		Enterococcus faecium	United Kingdom	Wastewater Human	Type A	Wastewater	R	R											211	152	103	78	35	15	2881922	2855053	2740608	2562393	1887564	1135707	175	101952	2872655	2698137	37.73	38.15	40390	45895	17968	21264	22	20	48	41	28	17
ERR1036061	ERP009805	ERS683382	16880_8#38		Enterococcus faecium	United Kingdom	Wastewater Human	Type A	Wastewater	R	R											190	135	86	68	35	19	3014049	2992842	2874642	2752419	2171424	1616161	151	147904	3004844	2698137	37.44	38.15	53652	55897	23040	33268	17	15	39	30	33	17
ERR1036062	ERP009805	ERS683383	16880_8#39		Enterococcus faecium	United Kingdom	Wastewater Human	Type A	Wastewater	R	S											252	157	96	78	36	16	2927707	2891498	2753030	2628704	1897845	1206597	181	137041	2908787	2698137	37.74	38.15	42889	43845	19543	23473	22	20	49	42	11	7
ERR1036064	ERP009805	ERS683385	16880_8#41		Enterococcus faecium	United Kingdom	Wastewater Human	Type A	Wastewater	R	S											189	134	90	69	33	19	2918716	2897281	2783438	2636111	2023971	1539378	152	137814	2910086	2698137	37.7	38.15	52452	55237	22638	25505	18	16	40	33	34	17
ERR1036065	ERP009805	ERS683386	16880_8#42		Enterococcus faecium	United Kingdom	Wastewater Human	Type A	Wastewater	R	S											169	131	85	65	36	19	2645385	2628514	2533385	2378751	1864590	1320250	145	137474	2639666	2698137	37.96	38.15	50248	41661	23580	23079	19	20	41	43	23	14
ERR1036068	ERP009805	ERS683389	16880_8#45		Enterococcus faecium	United Kingdom	Wastewater Human	Type A	Wastewater	R	R											280	159	101	73	35	17	3013544	2959862	2837914	2633466	1950766	1332975	210	134157	2994820	2698137	37.61	38.15	40629	48487	19986	22698	21	18	49	39	32	17
ERR1036070	ERP009805	ERS683391	16880_8#47		Enterococcus faecium	United Kingdom	Wastewater Human	Type A	Wastewater	R	R											315	186	109	82	36	19	3079514	3024851	2851040	2664775	1937467	1384058	231	99107	3057808	2698137	37.51	38.15	36018	52907	17425	22997	23	19	54	40	15	13
ERR1036028	ERP009805	ERS683349	16880_8#5		Enterococcus faecium	United Kingdom	Wastewater Human	Type A	Wastewater	R	R											221	156	95	74	34	13	2863727	2835776	2679808	2526175	1886813	1140747	180	160400	2853683	2698137	37.79	38.15	39684	41483	18624	23580	20	18	46	40	35	17
ERR1036075	ERP009805	ERS683396	16880_8#52		Enterococcus faecium	United Kingdom	Wastewater Human	Type A	Wastewater	S	S											82	61	46	39	26	16	2638731	2631362	2597966	2545318	2329128	1952744	66	243307	2635201	2698137	37.96	38.15	113040	113040	48128	44945	9	9	17	18	49	20
ERR1036076	ERP009805	ERS683397	16880_8#53		Enterococcus faecium	United Kingdom	Wastewater Human	Type A	Wastewater	R	S											78	60	42	37	23	18	2761099	2753350	2703124	2666259	2432065	2264566	67	273460	2758027	2698137	37.95	38.15	135855	146399	60467	70950	8	7	15	14	43	15
ERR1036077	ERP009805	ERS683398	16880_8#54		Enterococcus faecium	United Kingdom	Wastewater Human	Type A	Wastewater	R	S											207	114	70	54	37	20	2688235	2650939	2551999	2437722	2174738	1572813	142	206986	2670092	2698137	38.28	38.15	55933	55933	29810	29810	16	16	32	32	41	23
ERR1036078	ERP009805	ERS683399	16880_8#55		Enterococcus faecium	United Kingdom	Wastewater Human	Type A	Wastewater	R	S											137	88	60	53	34	21	2731571	2711432	2651502	2603301	2316788	1851775	107	154948	2724341	2698137	37.96	38.15	73423	73423	40567	41172	13	13	26	25	43	21
ERR1036079	ERP009805	ERS683400	16880_8#56		Enterococcus faecium	United Kingdom	Wastewater Human	Type A	Wastewater	S	S											80	51	40	33	21	19	2812747	2799515	2773504	2727635	2546460	2455529	61	285922	2807811	2698137	37.93	38.15	157301	157301	71699	79522	7	7	13	12	55	16
ERR1036031	ERP009805	ERS683352	16880_8#8		Enterococcus faecium	United Kingdom	Wastewater Human	Type A	Wastewater	R	R											185	129	84	66	35	22	3018642	2996240	2873834	2740974	2230226	1737317	149	135528	3010636	2698137	37.6	38.15	53779	57544	23834	39016	18	15	37	29	34	19
ERR1036032	ERP009805	ERS683353	16880_8#9		Enterococcus faecium	United Kingdom	Wastewater Human	Type A	Wastewater	S	S											31	20	15	14	10	10	2546084	2542250	2530909	2523147	2447173	2447173	23	761970	2544210	2698137	37.95	38.15	255512	253438	191356	191096	3	4	6	7	61	10
ERR1069045	ERP009805	ERS683179	17138_5#84		Enterococcus faecium	United Kingdom	Wastewater Human	TypeB	Wastewater	S	S											47	37	27	24	22	20	2633984	2630462	2606320	2587318	2554362	2481861	39	272679	2631919	2698137	38.11	38.15	130436	130436	82675	76640	7	7	13	14	39	10
ERR1069046	ERP009805	ERS683187	17138_5#85		Enterococcus faecium	United Kingdom	Wastewater Human	Type A	Wastewater	R	S											225	162	108	79	36	17	2972524	2949850	2831195	2625320	1911257	1245126	179	112880	2961284	2698137	37.94	38.15	38401	45181	19479	22084	23	20	51	41	28	20
ERR1069047	ERP009805	ERS683195	17138_5#86		Enterococcus faecium	United Kingdom	Wastewater Human	TypeB	Wastewater	S	S											103	64	50	42	29	17	2782989	2769940	2741960	2689864	2457644	2034645	72	397940	2775329	2698137	38.13	38.15	77108	98194	49241	52398	8	7	18	17	33	13
ERR1069048	ERP009805	ERS683203	17138_5#87		Enterococcus faecium	United Kingdom	Wastewater Human	TypeB	Wastewater	S	S											80	53	39	34	24	16	2852450	2840981	2805620	2770221	2599337	2312046	63	300210	2848701	2698137	38.05	38.15	185431	185431	67693	73008	6	6	13	12	34	11
ERR1069049	ERP009805	ERS683211	17138_5#88		Enterococcus faecium	United Kingdom	Wastewater Human	Type A	Wastewater	R	R											168	123	85	70	37	19	2854623	2835831	2762722	2656818	2084684	1435591	140	133464	2847691	2698137	37.68	38.15	50003	50666	23203	27235	19	18	40	35	31	15
ERR1069053	ERP009805	ERS683243	17138_5#92		Enterococcus faecium	United Kingdom	Wastewater Human	Type A	Wastewater	R	R											208	136	86	68	36	23	3064050	3035397	2902277	2765846	2228876	1763456	157	145105	3051717	2698137	37.46	38.15	54924	56351	23907	33782	19	16	39	30	33	18
ERR1100535	ERP009811	ERS784396	17328_1#10		Enterococcus faecium	United Kingdom	Agriculture	Type A	Cattle farm	S	S											43	27	21	20	16	14	2540038	2533908	2521884	2515591	2449195	2363296	32	508112	2537350	2698137	38.02	38.15	185552	176194	126610	98307	5	6	9	10	59	13
ERR1100536	ERP009811	ERS784397	17328_1#11		Enterococcus faecium	United Kingdom	Agriculture	Type A	Cattle farm	S	S											43	27	21	20	16	14	2540150	2534029	2522005	2515712	2449316	2363417	32	508112	2537462	2698137	38.02	38.15	185552	176194	126610	98307	5	6	9	10	59	13
ERR1100537	ERP009811	ERS784398	17328_1#12		Enterococcus faecium	United Kingdom	Agriculture	Type A	Cattle farm	S	S											85	43	24	17	14	10	2671912	2657502	2616620	2568340	2536698	2399769	53	783041	2664072	2698137	37.74	38.15	241275	241275	161185	161185	4	4	7	7	56	9
ERR1100538	ERP009811	ERS784399	17328_1#13		Enterococcus faecium	United Kingdom	Agriculture	Type A	Cattle farm	S	S											38	26	19	19	16	14	2564488	2559086	2544436	2544436	2498535	2439684	30	443784	2562280	2698137	37.99	38.15	190951	190951	125058	123533	5	5	9	10	53	12
ERR1100539	ERP009811	ERS784400	17328_1#14		Enterococcus faecium	United Kingdom	Agriculture	Type A	Cattle farm	S	S											83	59	40	34	20	16	2708283	2697458	2659632	2613529	2368474	2199768	66	353890	2702984	2698137	37.78	38.15	149899	149899	77113	77113	7	7	14	14	55	15
ERR1100541	ERP009811	ERS784402	17328_1#16		Enterococcus faecium	United Kingdom	Agriculture	Type A	Cattle farm	R	S											143	98	69	55	32	20	2677374	2660260	2598923	2499749	2118677	1687882	111	124890	2669629	2698137	37.93	38.15	64483	64483	31970	31970	15	15	29	29	49	28
ERR1100527	ERP009811	ERS784388	17328_1#2		Enterococcus faecium	United Kingdom	Agriculture	TypeB	Cattle farm	S	S											37	23	16	15	13	13	2703822	2699254	2683542	2677006	2638247	2638247	25	418152	2700779	2698137	38.18	38.15	253496	253496	197906	197906	5	5	8	8	40	7
ERR1100546	ERP009811	ERS784407	17328_1#21		Enterococcus faecium	United Kingdom	Agriculture	Type A	Cattle farm	S	S											120	66	40	30	25	19	2784503	2763809	2705642	2628560	2556360	2360365	82	374069	2775321	2698137	37.49	38.15	108955	129657	78924	81791	8	7	15	14	57	16
ERR1100547	ERP009811	ERS784408	17328_1#22		Enterococcus faecium	United Kingdom	Agriculture	TypeB	Cattle farm	S	S											60	38	27	25	22	21	2795452	2787392	2765184	2752517	2710546	2684987	45	243041	2792088	2698137	38.25	38.15	137849	137849	105765	107820	8	8	14	13	31	8
ERR1100551	ERP009811	ERS784412	17328_1#26		Enterococcus faecium	United Kingdom	Agriculture	TypeB	Chicken	S	S											93	61	45	40	26	17	2727068	2714336	2675886	2634490	2390686	2066513	71	299836	2721312	2698137	38.13	38.15	117176	117176	53369	53369	8	8	17	17	40	14
ERR1100552	ERP009811	ERS784413	17328_1#27		Enterococcus faecium	United Kingdom	Agriculture	Type A	Chicken	R	S											184	124	86	66	32	16	2560194	2537106	2451478	2309690	1738427	1209733	139	108892	2548815	2698137	38.04	38.15	41934	38327	20610	17930	18	20	40	46	55	30
ERR1100554	ERP009811	ERS784415	17328_1#29		Enterococcus faecium	United Kingdom	Agriculture	Type A	Chicken	S	S											182	131	84	63	39	10	2465051	2444167	2327347	2167471	1792226	774588	150	132496	2457595	2698137	38.19	38.15	39155	31688	22062	14690	21	24	42	52	45	27
ERR1100528	ERP009811	ERS784389	17328_1#3		Enterococcus faecium	United Kingdom	Agriculture	Type A	Cattle farm	S	S											31	19	17	17	14	11	2466647	2461666	2456546	2456546	2404110	2279408	24	749142	2465149	2698137	38.07	38.15	198059	194511	124038	90995	3	4	7	8	73	11
ERR1100556	ERP009811	ERS784417	17328_1#31		Enterococcus faecium	United Kingdom	Agriculture	Type A	Chicken	S	S											174	111	71	55	33	15	2637918	2611452	2518391	2399484	2059300	1409951	128	198951	2624601	2698137	37.86	38.15	56187	56187	29846	28027	14	14	30	32	47	20
ERR1100557	ERP009811	ERS784418	17328_1#32		Enterococcus faecium	United Kingdom	Agriculture	Type A	Chicken	S	S											240	163	100	70	34	12	2561797	2530874	2381005	2161021	1606038	773500	186	121801	2548606	2698137	37.98	38.15	37306	35940	14772	12400	24	26	50	58	37	28
ERR1100559	ERP009811	ERS784420	17328_1#34		Enterococcus faecium	United Kingdom	Agriculture	Type A	Chicken	S	S											112	68	42	34	20	19	2595263	2575147	2509421	2444864	2198342	2152214	85	300643	2588652	2698137	37.85	38.15	124651	112603	61394	58524	7	8	16	17	51	16
ERR1100562	ERP009811	ERS784424	17328_1#37		Enterococcus faecium	United Kingdom	Agriculture	Type A	Chicken	R	S											181	133	91	74	28	15	2598972	2581541	2488128	2362460	1587613	1129690	144	110713	2590232	2698137	37.92	38.15	41393	33570	18119	16894	19	21	45	50	42	30
ERR1100563	ERP009811	ERS784426	17328_1#38		Enterococcus faecium	United Kingdom	Agriculture	Type A	Chicken	R	S											202	139	93	70	32	17	2598244	2574886	2477083	2321560	1680644	1186616	155	92593	2586921	2698137	37.97	38.15	37484	36301	18890	17135	20	21	45	49	54	32
ERR1100529	ERP009811	ERS784390	17328_1#4		Enterococcus faecium	United Kingdom	Agriculture	Type A	Cattle farm	S	S											86	58	40	35	26	18	2562133	2550791	2514805	2478728	2353606	2059323	69	243589	2558019	2698137	38.08	38.15	120169	101401	67410	54029	8	9	16	18	47	23
ERR1100565	ERP009811	ERS784430	17328_1#40		Enterococcus faecium	United Kingdom	Agriculture	Type A	Chicken	R	S											209	153	98	76	39	8	2577463	2556178	2422071	2259640	1661251	594977	168	128978	2567482	2698137	38.03	38.15	31478	31001	18248	15310	26	28	52	58	45	30
ERR1100569	ERP009811	ERS784438	17328_1#44		Enterococcus faecium	United Kingdom	Agriculture	Type A	Chicken	R	S											183	106	64	54	34	20	2671553	2640935	2550694	2477432	2172759	1674554	133	243489	2659087	2698137	37.97	38.15	63231	61518	31728	31185	14	15	28	29	44	23
ERR1100572	ERP009811	ERS784444	17328_1#47		Enterococcus faecium	United Kingdom	Agriculture	Type A	Chicken	R	S											222	158	103	79	34	10	2649729	2627808	2518783	2340233	1605090	725429	173	113372	2638187	2698137	37.83	38.15	34238	33748	17289	17168	24	25	53	55	44	30
ERR1100573	ERP009811	ERS784446	17328_1#48		Enterococcus faecium	United Kingdom	Agriculture	Type A	Chicken	R	S											191	106	63	53	34	21	2680673	2647153	2552363	2482647	2189527	1739591	135	243489	2666829	2698137	37.95	38.15	63231	61512	31728	31728	14	15	28	28	46	24
ERR1100530	ERP009811	ERS784391	17328_1#5		Enterococcus faecium	United Kingdom	Agriculture	Type A	Cattle farm	R	S											148	98	69	55	31	16	2766307	2741036	2669911	2564703	2133192	1619723	121	176435	2758534	2698137	37.94	38.15	65841	72230	28276	28590	13	12	29	28	47	25
ERR1100577	ERP009811	ERS784453	17328_1#52		Enterococcus faecium	United Kingdom	Agriculture	Type A	Chicken	R	S											219	151	102	67	37	11	2572508	2542108	2439504	2180611	1711338	748846	175	119413	2560608	2698137	38.07	38.15	38168	36994	16292	15150	24	25	48	55	44	27
ERR1100578	ERP009811	ERS784454	17328_1#53		Enterococcus faecium	United Kingdom	Agriculture	Type A	Chicken	S	S											80	48	37	29	19	13	2905893	2895068	2871967	2807550	2621752	2426330	51	335052	2897229	2698137	37.66	38.15	201908	228321	115447	158708	6	5	10	9	54	11
ERR1100579	ERP009811	ERS784456	17328_1#54		Enterococcus faecium	United Kingdom	Agriculture	Type A	Turkey	R	S											178	123	82	58	39	15	2524585	2503418	2412804	2245123	1930514	1144164	136	138749	2513920	2698137	38.12	38.15	46180	40911	25376	21237	18	20	38	44	42	26
ERR1100581	ERP009811	ERS784460	17328_1#56		Enterococcus faecium	United Kingdom	Agriculture	Type A	Turkey	R	S											172	117	81	62	37	14	2446581	2426864	2343307	2207063	1813159	1061673	129	138751	2435801	2698137	38.18	38.15	40830	34641	24269	15366	18	21	38	48	40	26
ERR1100584	ERP009811	ERS784465	17328_1#59		Enterococcus faecium	United Kingdom	Agriculture	Type A	Turkey	R	S											225	150	95	71	39	12	2608351	2579612	2455621	2281355	1741923	840339	168	122936	2593298	2698137	38.03	38.15	34850	33798	20246	17695	24	25	49	53	51	28
ERR1100585	ERP009811	ERS784467	17328_1#60		Enterococcus faecium	United Kingdom	Agriculture	Type A	Turkey	S	S											172	116	73	58	38	16	2499703	2480043	2381255	2271024	1958925	1173737	130	160541	2490349	2698137	38.12	38.15	48039	45779	27163	22070	18	20	35	41	43	26
ERR1100586	ERP009811	ERS784469	17328_1#61		Enterococcus faecium	United Kingdom	Agriculture	Type A	Turkey	S	S											71	48	25	21	16	14	2707607	2699420	2635325	2605853	2518592	2445396	55	391326	2704248	2698137	38.01	38.15	209066	209066	119069	119069	5	5	10	10	53	11
ERR1100587	ERP009811	ERS784471	17328_1#62		Enterococcus faecium	United Kingdom	Agriculture	Type A	Turkey	R	S											195	131	85	60	39	18	2612301	2587738	2491246	2318110	1986013	1277997	148	138750	2599981	2698137	37.94	38.15	49188	47567	27046	24269	19	20	38	41	41	27
ERR1100588	ERP009811	ERS784473	17328_1#63		Enterococcus faecium	United Kingdom	Agriculture	Type A	Turkey	R	S											138	80	49	39	27	19	2876825	2852868	2772890	2705056	2524175	2244884	97	278435	2865214	2698137	37.85	38.15	109538	109538	53200	65778	9	9	18	16	55	17
ERR1100591	ERP009811	ERS784479	17328_1#66		Enterococcus faecium	United Kingdom	Agriculture	Type A	Turkey	R	S											254	130	67	48	31	19	2721255	2669793	2538264	2400046	2109561	1681801	167	196746	2695987	2698137	37.99	38.15	64505	64505	34391	34391	14	14	28	28	52	25
ERR1100592	ERP009811	ERS784481	17328_1#67		Enterococcus faecium	United Kingdom	Agriculture	Type A	Turkey	R	S											158	79	43	36	25	19	2794251	2765832	2678531	2630620	2464827	2236679	97	260115	2777757	2698137	37.92	38.15	140032	140032	62549	63823	8	8	17	16	58	19
ERR1100594	ERP009811	ERS784484	17328_1#69		Enterococcus faecium	United Kingdom	Agriculture	Type A	Turkey	R	S											135	73	46	38	26	19	2835929	2813862	2747393	2694419	2504932	2254762	87	275038	2823901	2698137	37.87	38.15	110235	139917	57695	62548	9	8	17	15	58	19
ERR1100595	ERP009811	ERS784486	17328_1#70		Enterococcus faecium	United Kingdom	Agriculture	Type A	Turkey	S	S											156	112	80	64	36	11	2380928	2366802	2290361	2166854	1702674	809157	122	140643	2373576	2698137	38.21	38.15	37482	33252	22072	15448	20	25	40	53	47	33
ERR1100596	ERP009811	ERS784488	17328_1#71		Enterococcus faecium	United Kingdom	Agriculture	Type A	Turkey	R	S											107	66	45	39	26	17	2787156	2770559	2717958	2678103	2474347	2156360	80	278435	2780688	2698137	37.93	38.15	109538	109538	65778	93373	9	9	16	15	57	18
ERR1100598	ERP009811	ERS784491	17328_1#73		Enterococcus faecium	United Kingdom	Agriculture	Type A	Turkey	R	S											139	82	49	39	26	19	2879267	2857324	2778510	2714945	2514528	2260996	99	278435	2869121	2698137	37.84	38.15	109538	109538	62549	84851	9	9	17	15	55	17
ERR1100599	ERP009811	ERS784493	17328_1#74		Enterococcus faecium	United Kingdom	Agriculture	Type A	Turkey	R	S											167	112	69	53	34	17	2746287	2725013	2622078	2509755	2212985	1592760	129	166557	2736394	2698137	37.93	38.15	65193	66474	32203	33288	14	13	29	28	61	29
ERR1100601	ERP009811	ERS784423	17328_1#76		Enterococcus faecium	United Kingdom	Agriculture	Type A	Pig farm	R	S											150	95	62	47	34	21	2771755	2747813	2676423	2577051	2367753	1891707	115	171755	2762431	2698137	37.89	38.15	80013	81507	38452	42793	14	13	26	24	50	26
ERR1100602	ERP009811	ERS784425	17328_1#77		Enterococcus faecium	United Kingdom	Agriculture	Type A	Pig farm	R	S											144	105	73	55	36	19	2799118	2784204	2715111	2585672	2274559	1722380	114	148605	2790645	2698137	37.91	38.15	62349	72165	29111	31174	14	13	30	28	29	18
ERR1100603	ERP009811	ERS784427	17328_1#78		Enterococcus faecium	United Kingdom	Agriculture	Type A	Pig farm	R	S											122	86	54	40	22	15	2620848	2605654	2530421	2431781	2163952	1890306	102	295526	2616997	2698137	38.03	38.15	97300	97300	47578	41537	8	8	17	18	58	23
ERR1100604	ERP009811	ERS784429	17328_1#79		Enterococcus faecium	United Kingdom	Agriculture	Type A	Pig farm	S	S											124	82	60	48	33	21	2630312	2614619	2573490	2486768	2249026	1825694	95	197196	2623257	2698137	38.01	38.15	61708	61529	41429	39202	12	13	25	26	54	25
ERR1100605	ERP009811	ERS784431	17328_1#80		Enterococcus faecium	United Kingdom	Agriculture	Type A	Cattle farm	S	S											124	77	53	46	29	20	2582147	2562562	2510734	2456934	2168630	1819836	93	144873	2575207	2698137	38.01	38.15	85855	85855	42714	39340	13	13	23	25	46	19
ERR1100606	ERP009811	ERS784433	17328_1#81		Enterococcus faecium	United Kingdom	Agriculture	Type A	Cattle farm	S	S											65	38	26	23	21	12	2655302	2645105	2617750	2597082	2556801	2219462	46	417154	2650650	2698137	37.98	38.15	267159	267159	93787	93787	4	4	9	9	66	11
ERR1100607	ERP009811	ERS784435	17328_1#82		Enterococcus faecium	United Kingdom	Agriculture	Type A	Cattle farm	S	S											97	55	41	35	26	18	2881014	2862767	2833486	2793480	2630896	2308959	71	269985	2874047	2698137	37.3	38.15	131102	145015	58695	64401	8	7	16	14	51	16
ERR1100534	ERP009811	ERS784395	17328_1#9		Enterococcus faecium	United Kingdom	Agriculture	Type A	Cattle farm	S	S											86	66	44	38	31	18	2463913	2455946	2409032	2362071	2241740	1753324	72	194675	2460329	2698137	38.16	38.15	84257	67748	46475	38689	10	12	20	25	49	20
ERR1100608	ERP009811	ERS784437	17328_3#1		Enterococcus faecium	United Kingdom	Agriculture	Type A	Cattle farm	S	S											84	29	17	17	14	14	2599487	2575661	2554702	2554702	2491044	2491044	51	451840	2590901	2698137	37.89	38.15	193359	193359	124809	124809	5	5	9	9	61	12
ERR1100620	ERP009811	ERS784468	17328_3#13		Enterococcus faecium	United Kingdom	Agriculture	Type A	Turkey	S	S											196	126	71	59	39	20	2578014	2550906	2421894	2331496	2005775	1364196	146	121434	2565417	2698137	38.01	38.15	50746	50673	27600	24838	19	20	36	40	49	25
ERR1100621	ERP009811	ERS784470	17328_3#14		Enterococcus faecium	United Kingdom	Agriculture	Type A	Turkey	S	S											185	126	77	58	38	15	2539133	2515542	2394492	2265353	1933944	1141518	144	205509	2528492	2698137	38.06	38.15	43746	43001	25796	21932	18	20	37	42	45	23
ERR1100622	ERP009811	ERS784472	17328_3#15		Enterococcus faecium	United Kingdom	Agriculture	Type A	Turkey	S	S											203	133	89	70	38	11	2550465	2525610	2418842	2276676	1753128	809085	153	140643	2540264	2698137	38.09	38.15	36980	32865	19385	17228	22	25	45	52	44	30
ERR1100624	ERP009811	ERS784476	17328_3#17		Enterococcus faecium	United Kingdom	Agriculture	Type A	Turkey	S	S											209	138	91	72	38	11	2577747	2552526	2434632	2293125	1747760	809260	159	140643	2567898	2698137	38.04	38.15	34522	32430	18929	16965	23	25	47	53	43	30
ERR1100625	ERP009811	ERS784480	17328_3#18		Enterococcus faecium	United Kingdom	Agriculture	Type A	Turkey	S	S											215	136	86	66	36	13	2570269	2539780	2415936	2270186	1787443	965922	159	162034	2555982	2698137	38.01	38.15	40996	37477	18951	17296	21	22	42	48	50	30
ERR1100626	ERP009811	ERS784482	17328_3#19		Enterococcus faecium	United Kingdom	Agriculture	TypeB	Turkey	S	S											89	45	31	24	17	11	2824918	2809259	2779078	2730641	2603821	2383869	56	831450	2817448	2698137	37.97	38.15	198072	277706	100571	122293	4	3	8	7	32	8
ERR1100630	ERP009811	ERS784492	17328_3#23		Enterococcus faecium	United Kingdom	Agriculture	Type A	Turkey	R	S											218	157	99	78	37	11	2612824	2588601	2445540	2294614	1637206	758208	174	138260	2601647	2698137	37.97	38.15	31478	31289	17339	15310	26	27	52	57	47	31
ERR1100631	ERP009811	ERS784494	17328_3#24		Enterococcus faecium	United Kingdom	Agriculture	Type A	Turkey	R	S											236	159	102	64	38	11	2589487	2554060	2431179	2143224	1739331	752127	188	119413	2576169	2698137	38.02	38.15	36994	36120	16999	13061	24	25	48	54	44	27
ERR1100632	ERP009811	ERS784497	17328_3#25		Enterococcus faecium	United Kingdom	Agriculture	Type A	Turkey	R	S											193	141	88	71	42	9	2538724	2517570	2397776	2277150	1793005	589143	158	98338	2530463	2698137	38.07	38.15	37694	36445	20384	17404	25	27	47	54	42	29
ERR1100633	ERP009811	ERS784498	17328_3#26		Enterococcus faecium	United Kingdom	Agriculture	Type A	Turkey	R	S											233	151	96	70	36	14	2577692	2543478	2425650	2237624	1666447	937012	176	149470	2562243	2698137	37.94	38.15	34911	31318	18922	15849	23	25	49	55	39	26
ERR1100635	ERP009811	ERS784500	17328_3#28		Enterococcus faecium	United Kingdom	Agriculture	Type A	Turkey	R	S											276	129	76	60	37	20	2727912	2669045	2546511	2429432	2082340	1477272	174	143066	2699413	2698137	38.05	38.15	53079	53079	28201	28201	18	18	35	35	44	23
ERR1100636	ERP009811	ERS784501	17328_3#29		Enterococcus faecium	United Kingdom	Agriculture	Type A	Turkey	R	S											122	72	45	34	24	18	2775616	2758228	2689395	2617992	2464811	2236664	82	260115	2764961	2698137	37.93	38.15	140032	140032	64918	65785	8	8	16	15	62	19
ERR1100610	ERP009811	ERS784441	17328_3#3		Enterococcus faecium	United Kingdom	Agriculture	Type A	Cattle farm	S	S											47	36	28	27	20	14	2494473	2491649	2477054	2470398	2353374	2143649	37	643378	2492260	2698137	38.06	38.15	187104	182187	79755	67193	4	5	10	12	55	13
ERR1100637	ERP009811	ERS784502	17328_3#30		Enterococcus faecium	United Kingdom	Agriculture	Type A	Turkey	R	S											198	132	85	61	39	17	2611991	2586681	2487974	2320777	1974102	1224449	151	138750	2599881	2698137	37.94	38.15	47567	42624	25380	21237	19	20	39	42	42	29
ERR1100638	ERP009811	ERS784503	17328_3#31		Enterococcus faecium	United Kingdom	Agriculture	Type A	Turkey	R	S											245	128	67	50	32	19	2720573	2675610	2548142	2420607	2125361	1663233	158	196746	2696420	2698137	37.99	38.15	63753	63753	33577	33577	14	14	29	29	52	25
ERR1100639	ERP009811	ERS784505	17328_3#32		Enterococcus faecium	United Kingdom	Agriculture	Type A	Cattle farm	S	S											118	58	36	27	24	13	2690440	2669420	2621165	2552774	2514365	2097025	73	400238	2680256	2698137	37.7	38.15	150190	150190	90460	90460	6	6	12	12	50	12
ERR1100613	ERP009811	ERS784449	17328_3#6		Enterococcus faecium	United Kingdom	Agriculture	Type A	Chicken	S	S											140	94	63	47	31	18	2590163	2571026	2489135	2379497	2140654	1705361	108	197008	2582081	2698137	37.87	38.15	72320	72245	31728	29861	12	13	25	27	54	23
ERR1100614	ERP009811	ERS784451	17328_3#7		Enterococcus faecium	United Kingdom	Agriculture	TypeB	Turkey	S	S											91	54	43	35	29	20	2717868	2703339	2679288	2625234	2525878	2203440	68	234700	2713110	2698137	38.02	38.15	86071	100683	72973	72973	10	9	18	18	42	19
ERR1100616	ERP009811	ERS784457	17328_3#9		Enterococcus faecium	United Kingdom	Agriculture	Type A	Turkey	R	S											167	119	80	63	32	12	2432252	2412795	2311309	2183084	1655661	936792	132	129194	2422956	2698137	38	38.15	40834	39118	19931	16507	19	22	40	51	54	30
ERR1156187	ERP009811	ERS791696	17651_2#10		Enterococcus faecium	United Kingdom	Agriculture	Type A	Pig farm	S	S											109	72	51	41	28	18	2595134	2581080	2531059	2461783	2266539	1855866	82	260722	2588353	2698137	38.12	38.15	77959	77959	47317	45759	10	10	20	22	47	21
ERR1156188	ERP009811	ERS791697	17651_2#11		Enterococcus faecium	United Kingdom	Agriculture	Type A	Pig farm	S	S											98	57	38	30	18	13	2718681	2703891	2666048	2611332	2426798	2249179	66	315783	2710996	2698137	37.84	38.15	219327	219327	81363	81363	5	5	10	10	51	13
ERR1156189	ERP009811	ERS791698	17651_2#12		Enterococcus faecium	United Kingdom	Agriculture	Type A	Pig farm	R	S											119	85	54	40	22	15	2612690	2597390	2523903	2426575	2165457	1891954	101	295526	2608888	2698137	38.04	38.15	93404	91685	47578	41535	8	9	17	18	58	24
ERR1156191	ERP009811	ERS791700	17651_2#14		Enterococcus faecium	United Kingdom	Agriculture	TypeB	Pig farm	S	S											86	49	31	23	16	13	2787255	2775198	2738234	2686590	2585679	2479142	59	703500	2781309	2698137	38.11	38.15	207191	207191	121131	121131	4	4	8	8	39	10
ERR1156192	ERP009811	ERS791701	17651_2#15		Enterococcus faecium	United Kingdom	Agriculture	Type A	Pig farm	R	S											162	93	64	50	34	18	2633213	2605521	2538069	2441740	2187106	1570386	116	152105	2621588	2698137	38.01	38.15	60275	60210	37839	37318	14	15	28	29	45	20
ERR1156197	ERP009811	ERS791709	17651_2#20		Enterococcus faecium	United Kingdom	Agriculture	Type A	Pig farm	R	S											95	70	47	40	22	19	2832944	2821217	2769375	2717482	2391960	2304897	79	273467	2828097	2698137	37.93	38.15	106446	106446	64724	78545	8	8	16	15	36	13
ERR1156199	ERP009811	ERS791713	17651_2#22		Enterococcus faecium	United Kingdom	Agriculture	Type A	Pig farm	S	S											81	60	43	38	32	21	2603201	2593252	2559547	2522317	2423156	1993965	69	190090	2600584	2698137	38.03	38.15	92466	76555	54428	47741	11	12	21	22	51	24
ERR1156200	ERP009811	ERS791714	17651_2#23		Enterococcus faecium	United Kingdom	Agriculture	Type A	Pig farm	S	S											92	62	47	46	33	17	2439759	2427262	2397267	2389952	2196716	1642185	73	174677	2434820	2698137	38.14	38.15	72872	68015	38483	31471	11	12	22	27	56	28
ERR1156201	ERP009811	ERS791716	17651_2#24		Enterococcus faecium	United Kingdom	Agriculture	Type A	Pig farm	S	S											120	81	57	51	36	19	2503966	2489170	2432060	2390166	2155004	1588513	95	177758	2498118	2698137	38.01	38.15	59569	58863	31899	28932	13	15	27	32	49	24
ERR1156203	ERP009811	ERS791720	17651_2#26		Enterococcus faecium	United Kingdom	Agriculture	Type A	Pig farm	S	S											92	53	36	28	22	17	2737715	2722795	2678558	2625367	2536840	2359123	62	373837	2729628	2698137	37.8	38.15	149540	149540	78357	79089	6	6	13	12	56	16
ERR1156204	ERP009811	ERS791722	17651_2#27		Enterococcus faecium	United Kingdom	Agriculture	Type A	Pig farm	S	S											119	68	44	35	24	16	2827946	2807562	2757011	2686034	2500281	2183501	83	315783	2819137	2698137	37.69	38.15	134252	134252	62324	64072	7	7	15	14	53	19
ERR1156206	ERP009811	ERS791725	17651_2#29		Enterococcus faecium	United Kingdom	Agriculture	Type A	Pig farm	R	S											203	138	77	55	37	20	2834852	2804622	2661703	2509486	2219036	1655817	166	144728	2825346	2698137	37.89	38.15	59351	59372	27504	29268	16	15	34	30	32	20
ERR1156207	ERP009811	ERS791727	17651_2#30		Enterococcus faecium	United Kingdom	Agriculture	Type A	Pig farm	R	S											177	103	70	58	37	20	2780562	2748029	2686744	2593475	2235331	1651438	130	156989	2766577	2698137	37.92	38.15	56351	56351	29768	30867	15	15	32	30	38	19
ERR1156209	ERP009811	ERS791731	17651_2#32		Enterococcus faecium	United Kingdom	Agriculture	Type A	Pig farm	S	S											59	34	25	21	17	15	2778545	2769345	2747519	2710196	2636040	2541294	40	443602	2773998	2698137	37.51	38.15	191285	191285	98649	112144	5	5	10	9	55	13
ERR1156210	ERP009811	ERS791733	17651_2#33		Enterococcus faecium	United Kingdom	Agriculture	Type A	Pig farm	S	S											91	64	44	38	22	17	2569533	2556780	2516869	2474948	2191460	2011579	76	254340	2566065	2698137	38.01	38.15	105141	103242	60211	43677	8	9	16	18	56	20
ERR1156211	ERP009811	ERS791735	17651_2#34		Enterococcus faecium	United Kingdom	Agriculture	Type A	Pig farm	S	S											77	58	39	35	25	14	2438303	2431450	2398951	2369912	2208170	1788928	62	339263	2434052	2698137	38.11	38.15	101396	97642	48544	39555	7	8	15	20	56	22
ERR1156216	ERP009811	ERS791743	17651_2#39		Enterococcus faecium	United Kingdom	Agriculture	TypeB	Pig farm	S	S											72	43	29	25	20	16	2770936	2759295	2726671	2695781	2618730	2474270	53	443290	2766587	2698137	38.1	38.15	160419	163588	105249	105249	6	5	11	11	67	11
ERR1156181	ERP009811	ERS791690	17651_2#4		Enterococcus faecium	United Kingdom	Agriculture	Type A	Cattle farm	S	S											58	39	30	28	24	18	2491716	2482461	2466551	2453912	2385597	2134441	47	308657	2488878	2698137	38.08	38.15	104317	101950	73250	62022	8	9	14	17	54	19
ERR1156217	ERP009811	ERS791745	17651_2#40		Enterococcus faecium	United Kingdom	Agriculture	Type A	Pig farm	I	S											124	87	55	41	22	15	2620772	2605122	2529897	2431196	2139426	1865921	103	271534	2616465	2698137	38.04	38.15	97300	93404	47578	38547	8	9	17	19	57	23
ERR1156221	ERP009811	ERS791752	17651_2#44		Enterococcus faecium	United Kingdom	Agriculture	Type A	Pig farm	R	S											89	65	42	36	26	18	2817115	2808927	2753058	2714321	2537060	2281995	69	273460	2812244	2698137	37.94	38.15	121830	125800	61737	80742	8	7	15	14	37	12
ERR1156222	ERP009811	ERS791755	17651_2#45		Enterococcus faecium	United Kingdom	Agriculture	Type A	Pig farm	R	S											183	104	69	55	36	19	2779683	2745822	2683029	2570184	2251809	1665968	132	156989	2765009	2698137	37.92	38.15	59407	59407	30867	31218	14	14	30	29	38	19
ERR1156223	ERP009811	ERS791757	17651_2#46		Enterococcus faecium	United Kingdom	Agriculture	Type A	Pig farm	R	S											160	113	72	60	30	19	2859455	2837899	2751335	2662020	2121950	1759485	134	171835	2853026	2698137	37.85	38.15	73617	76587	24400	28665	13	12	31	27	19	13
ERR1156226	ERP009811	ERS791763	17651_2#49		Enterococcus faecium	United Kingdom	Agriculture	Type A	Pig farm	S	S											69	51	42	38	30	21	2487881	2479531	2457828	2427700	2312352	1979586	57	239022	2484458	2698137	38.12	38.15	90335	77983	60212	48031	10	12	19	22	59	18
ERR1156182	ERP009811	ERS791691	17651_2#5		Enterococcus faecium	United Kingdom	Agriculture	Type A	Cattle farm	S	S											56	37	27	26	20	13	2655124	2647266	2624372	2617685	2529434	2272936	44	444979	2652043	2698137	37.76	38.15	191352	191352	95684	95684	5	5	10	10	58	14
ERR1156227	ERP009811	ERS791765	17651_2#50		Enterococcus faecium	United Kingdom	Agriculture	Type A	Pig farm	S	S											99	71	51	39	27	17	2504353	2493725	2456058	2370450	2181786	1785246	79	212928	2499376	2698137	38.05	38.15	85137	79147	47271	37414	10	11	19	23	53	26
ERR1156228	ERP009811	ERS791767	17651_2#51		Enterococcus faecium	United Kingdom	Agriculture	Type A	Pig farm	S	S											69	39	27	24	14	11	2714639	2703945	2679894	2659337	2489012	2382962	45	408021	2708766	2698137	37.92	38.15	327021	327021	112605	112605	4	4	7	7	59	9
ERR1156230	ERP009811	ERS791771	17651_2#53		Enterococcus faecium	United Kingdom	Agriculture	Type A	Pig farm	S	S											125	85	52	38	25	16	2643197	2628677	2555726	2454588	2247311	1895789	95	339264	2635532	2698137	37.91	38.15	101397	82105	45713	44767	8	9	18	19	52	22
ERR1156231	ERP009811	ERS791773	17651_2#54		Enterococcus faecium	United Kingdom	Agriculture	Type A	Pig farm	R	S											124	85	52	43	24	19	2843404	2825788	2748643	2689975	2355929	2190140	101	273467	2838152	2698137	37.95	38.15	101631	106447	52672	57213	9	8	18	16	35	14
ERR1156233	ERP009811	ERS791776	17651_2#56		Enterococcus faecium	United Kingdom	Agriculture	Type A	Pig farm	R	S											171	91	63	51	34	18	2657261	2625030	2562635	2481716	2208848	1588186	117	152105	2643130	2698137	37.97	38.15	62109	62109	37895	37839	14	14	28	29	45	20
ERR1156236	ERP009811	ERS791782	17651_2#59		Enterococcus faecium	United Kingdom	Agriculture	Type A	Pig farm	I	S											123	86	54	40	22	15	2636390	2621131	2545918	2447348	2179575	1905945	102	295526	2632248	2698137	38.02	38.15	97300	97300	47579	41537	8	8	17	18	60	23
ERR1156183	ERP009811	ERS791692	17651_2#6		Enterococcus faecium	United Kingdom	Agriculture	Type A	Cattle farm	S	S											126	69	42	34	26	20	2650109	2626588	2570381	2510771	2396504	2167087	89	228552	2640691	2698137	37.95	38.15	103104	100232	67133	65924	9	10	17	18	47	22
ERR1156237	ERP009811	ERS791783	17651_2#60		Enterococcus faecium	United Kingdom	Agriculture	Type A	Pig farm	R	S											107	63	37	32	21	14	2725667	2709538	2660141	2624556	2442349	2206522	75	345208	2718208	2698137	37.93	38.15	170802	170802	75153	75153	6	6	12	12	55	14
ERR1156241	ERP009811	ERS791790	17651_2#64		Enterococcus faecium	United Kingdom	Agriculture	Type A	Pig farm	S	S											93	59	46	41	28	19	2562263	2548722	2518221	2479348	2275446	1921931	71	211080	2557202	2698137	38.08	38.15	90996	87575	51450	43218	10	11	19	22	56	21
ERR1156242	ERP009811	ERS791791	17651_2#65		Enterococcus faecium	United Kingdom	Agriculture	Type A	Pig farm	S	S											52	37	28	27	25	20	2491260	2484173	2463759	2456563	2427395	2257597	43	287988	2488811	2698137	38.11	38.15	124139	113457	81985	66287	8	9	14	16	52	17
ERR1156243	ERP009811	ERS791793	17651_2#66		Enterococcus faecium	United Kingdom	Agriculture	Type A	Pig farm	S	S											109	74	47	44	32	17	2537612	2523105	2463667	2441684	2259939	1743136	87	247431	2532272	2698137	38.18	38.15	67981	67095	41473	32471	10	11	21	24	51	25
ERR1156244	ERP009811	ERS791795	17651_2#67		Enterococcus faecium	United Kingdom	Agriculture	Type A	Pig farm	S	S											130	74	52	50	31	18	2533440	2511317	2466909	2448093	2178826	1675499	91	216209	2523456	2698137	38.1	38.15	67981	67355	43953	41429	12	13	23	26	50	27
ERR1156245	ERP009811	ERS791797	17651_2#68		Enterococcus faecium	United Kingdom	Agriculture	Type A	Pig farm	S	S											103	72	50	43	34	17	2448777	2437438	2390496	2337303	2199018	1581273	81	202893	2443516	2698137	38.11	38.15	72876	59814	42746	32469	11	13	23	28	51	26
ERR1156246	ERP009811	ERS791799	17651_2#69		Enterococcus faecium	United Kingdom	Agriculture	Type A	Pig farm	S	S											116	82	54	50	35	15	2506163	2490683	2414479	2391715	2174065	1463799	97	211012	2501592	2698137	38.15	38.15	59891	58939	32483	29078	12	13	25	30	53	26
ERR1156184	ERP009811	ERS791693	17651_2#7		Enterococcus faecium	United Kingdom	Agriculture	Type A	Cattle farm	S	S											68	43	33	27	23	15	2796416	2786542	2762601	2722567	2664451	2389065	51	288851	2792244	2698137	37.61	38.15	147118	162899	120302	125092	7	6	12	11	56	15
ERR1156247	ERP009811	ERS791801	17651_2#70		Enterococcus faecium	United Kingdom	Agriculture	Type A	Pig farm	S	S											137	90	63	48	29	14	2585189	2568649	2505247	2399656	2102391	1521603	102	218841	2577086	2698137	38.02	38.15	66372	58995	36450	28199	10	11	24	27	50	17
ERR1156248	ERP009811	ERS791802	17651_2#71		Enterococcus faecium	United Kingdom	Agriculture	Type A	Pig farm	I	S											169	101	71	49	32	14	2675209	2646732	2576306	2423888	2155454	1462740	127	230094	2664932	2698137	37.96	38.15	62670	62670	32386	32116	12	12	27	28	52	22
ERR1156249	ERP009811	ERS791803	17651_2#72		Enterococcus faecium	United Kingdom	Agriculture	Type A	Pig farm	S	S											108	72	50	47	36	18	2467126	2453235	2399151	2377399	2197557	1584565	86	215616	2462261	2698137	38.06	38.15	67355	59569	35855	29459	12	14	24	30	52	24
ERR1156250	ERP009811	ERS791804	17651_2#73		Enterococcus faecium	United Kingdom	Agriculture	Type A	Pig farm	S	S											143	98	68	54	34	16	2636939	2619917	2552876	2456414	2165368	1493079	112	197156	2629733	2698137	37.98	38.15	60197	59092	32456	32253	13	14	28	29	51	27
ERR1156251	ERP009811	ERS791805	17651_2#74		Enterococcus faecium	United Kingdom	Agriculture	Type A	Pig farm	S	S											110	75	57	46	36	20	2472092	2457075	2417004	2337850	2167272	1559670	89	132062	2467720	2698137	38.08	38.15	59841	59231	41653	32274	15	17	27	32	54	31
ERR1156252	ERP009811	ERS791806	17651_2#75		Enterococcus faecium	United Kingdom	Agriculture	Type A	Pig farm	S	S											137	90	63	49	35	19	2655964	2637700	2580878	2487181	2246099	1672003	103	197157	2647774	2698137	37.97	38.15	60686	60686	33922	33295	14	14	27	28	54	23
ERR1156253	ERP009811	ERS791807	17651_2#76		Enterococcus faecium	United Kingdom	Agriculture	Type A	Pig farm	S	S											104	58	34	29	21	13	2751832	2734365	2678757	2641221	2504571	2189533	70	377342	2743308	2698137	37.89	38.15	163446	163446	91005	91005	5	5	11	11	64	11
ERR1156254	ERP009811	ERS791808	17651_2#77		Enterococcus faecium	United Kingdom	Agriculture	Type A	Pig farm	S	S											183	124	86	63	33	15	2771552	2745973	2655948	2500503	1990119	1346881	144	148422	2761127	2698137	37.89	38.15	48808	48808	23834	24274	16	16	37	35	26	16
ERR1156185	ERP009811	ERS791694	17651_2#8		Enterococcus faecium	United Kingdom	Agriculture	Type A	Cattle farm	S	S											35	22	18	16	13	12	2560426	2555072	2546551	2534532	2488851	2454028	27	447115	2558739	2698137	37.95	38.15	266073	266073	163032	133539	4	4	7	8	64	14
ERR1156258	ERP009811	ERS791812	17651_2#81		Enterococcus faecium	United Kingdom	Agriculture	Type A	Pig farm	R	S											164	93	65	55	36	19	2748182	2716223	2664810	2582934	2254365	1667078	120	156989	2734827	2698137	37.95	38.15	59404	59404	31339	31339	14	14	29	29	38	19
ERR1156264	ERP009811	ERS791818	17651_2#87		Enterococcus faecium	United Kingdom	Agriculture	Type A	Pig farm	S	S											117	80	54	51	36	16	2496886	2479300	2415873	2394911	2167369	1471429	98	198279	2492265	2698137	38.1	38.15	60303	59049	31639	28873	13	14	26	31	51	26
ERR1156265	ERP009811	ERS791819	17651_2#88		Enterococcus faecium	United Kingdom	Agriculture	Type A	Pig farm	S	S											89	57	35	34	23	14	2718009	2704676	2660631	2652731	2476508	2130971	69	377339	2713541	2698137	37.9	38.15	140671	168486	52462	56167	6	5	13	12	64	15
ERR1156266	ERP009811	ERS791820	17651_2#89		Enterococcus faecium	United Kingdom	Agriculture	Type A	Pig farm	S	S											105	59	35	30	22	14	2751787	2734373	2678765	2641229	2504579	2189541	71	314215	2743373	2698137	37.89	38.15	133731	133731	91005	91005	6	6	12	12	64	12
ERR1156186	ERP009811	ERS791695	17651_2#9		Enterococcus faecium	United Kingdom	Agriculture	Type A	Pig farm	S	S											81	49	34	29	21	14	2663876	2650462	2614046	2582621	2447609	2149999	60	348411	2658344	2698137	37.88	38.15	191056	191056	78844	68186	6	6	12	13	56	14
ERR1156267	ERP009811	ERS791821	17651_2#90		Enterococcus faecium	United Kingdom	Agriculture	Type A	Pig farm	I	S											118	79	55	47	31	21	2736159	2719490	2661987	2602202	2364257	1989966	92	243309	2728768	2698137	37.95	38.15	80013	80013	47069	48315	11	11	23	22	57	26
ERR1156268	ERP009811	ERS791822	17651_4#1		Enterococcus faecium	United Kingdom	Agriculture	Type A	Pig farm	S	S											141	83	55	39	27	20	2610782	2586729	2516988	2397062	2205963	1924373	103	279733	2601636	2698137	38.09	38.15	74790	72690	46234	43166	10	11	21	23	50	25
ERR1156286	ERP009811	ERS791726	17651_4#19		Enterococcus faecium	United Kingdom	Agriculture	Type A	Turkey	R	S											168	114	78	61	38	15	2467772	2448049	2363697	2247018	1871827	1132902	126	138751	2456986	2698137	38.16	38.15	42624	34640	25379	19041	18	21	37	45	42	27
ERR1156269	ERP009811	ERS791823	17651_4#2		Enterococcus faecium	United Kingdom	Agriculture	Type A	Pig farm	R	S											122	74	54	44	32	19	2544326	2527077	2481090	2403173	2196090	1723322	88	177247	2536374	2698137	37.99	38.15	78230	77237	42301	34141	12	13	23	27	55	22
ERR1156287	ERP009811	ERS791728	17651_4#20		Enterococcus faecium	United Kingdom	Agriculture	Type A	Turkey	R	S											176	122	81	60	40	15	2524711	2504365	2412550	2265241	1945863	1126815	134	138750	2514046	2698137	38.13	38.15	43003	40911	25720	21237	18	20	38	44	45	26
ERR1156288	ERP009811	ERS791730	17651_4#21		Enterococcus faecium	United Kingdom	Agriculture	Type A	Chicken	S	S											202	134	82	59	34	12	2509745	2480889	2359708	2197056	1821657	1036777	159	136481	2499021	2698137	38.09	38.15	42629	38901	21618	15124	17	20	37	45	42	26
ERR1156289	ERP009811	ERS791732	17651_4#22		Enterococcus faecium	United Kingdom	Agriculture	Type A	Chicken	S	S											93	68	41	32	22	17	2607489	2599048	2537094	2478877	2315975	2085870	75	238677	2603586	2698137	37.98	38.15	126319	126319	72589	60582	8	8	15	16	57	17
ERR1156290	ERP009811	ERS791734	17651_4#23		Enterococcus faecium	United Kingdom	Agriculture	Type A	Chicken	R	S											235	136	76	54	31	13	2737635	2690743	2550360	2403092	2027032	1374537	180	194507	2723299	2698137	38.13	38.15	59358	59358	24790	25924	13	13	32	31	44	23
ERR1156291	ERP009811	ERS791737	17651_4#24		Enterococcus faecium	United Kingdom	Agriculture	Type A	Chicken	R	S											235	127	79	58	32	18	2694804	2650341	2538075	2384279	1976222	1520212	164	143039	2674962	2698137	38.21	38.15	57872	57872	21464	19339	15	15	34	35	45	22
ERR1156293	ERP009811	ERS791742	17651_4#26		Enterococcus faecium	United Kingdom	Agriculture	Type A	Chicken	R	S											275	127	86	62	37	14	2820428	2760418	2668646	2500738	2131056	1319770	175	186603	2794681	2698137	38.16	38.15	46983	48246	25678	26970	16	15	36	33	47	25
ERR1156294	ERP009811	ERS791744	17651_4#27		Enterococcus faecium	United Kingdom	Agriculture	Type A	Chicken	I	S											172	116	76	51	33	16	2768771	2746961	2662771	2476367	2181966	1552447	134	181444	2759719	2698137	37.88	38.15	52271	52271	30174	32708	13	13	30	28	53	27
ERR1156295	ERP009811	ERS791747	17651_4#28		Enterococcus faecium	United Kingdom	Agriculture	Type A	Chicken	R	S											178	118	80	64	38	19	2710500	2687540	2587294	2474150	2058327	1396015	138	132361	2700992	2698137	38.28	38.15	51248	51248	25878	25878	19	19	37	37	46	23
ERR1156296	ERP009811	ERS791749	17651_4#29		Enterococcus faecium	United Kingdom	Agriculture	Type A	Chicken	R	S											185	108	68	60	36	19	2669645	2639029	2553083	2496206	2123403	1543344	133	243489	2656633	2698137	37.97	38.15	57012	56680	27686	26218	15	16	31	33	43	23
ERR1156270	ERP009811	ERS791824	17651_4#3		Enterococcus faecium	United Kingdom	Agriculture	Type A	Pig farm	S	S											101	65	47	46	32	18	2531903	2517620	2482584	2473611	2268753	1724166	75	191216	2525477	2698137	38.1	38.15	87572	76915	44208	41604	11	13	22	25	58	25
ERR1156299	ERP009811	ERS791754	17651_4#32		Enterococcus faecium	United Kingdom	Agriculture	Type A	Chicken	I	S											170	119	75	56	29	13	2718171	2695503	2591520	2459365	2024778	1435055	136	194507	2708987	2698137	38.16	38.15	73294	73294	24790	25924	12	12	30	29	44	23
ERR1156300	ERP009811	ERS791756	17651_4#33		Enterococcus faecium	United Kingdom	Agriculture	Type A	Chicken	R	S											187	110	67	59	34	21	2682949	2653298	2556289	2501176	2120305	1686936	134	243490	2670008	2698137	37.95	38.15	61518	61518	26932	26364	15	15	30	31	43	26
ERR1156301	ERP009811	ERS791758	17651_4#34		Enterococcus faecium	United Kingdom	Agriculture	Type A	Chicken	R	S											187	140	91	73	34	14	2615534	2596411	2494105	2367306	1714626	1005043	154	91315	2607542	2698137	37.99	38.15	39914	38427	19945	18107	21	23	45	49	48	31
ERR1156303	ERP009811	ERS791762	17651_4#36		Enterococcus faecium	United Kingdom	Agriculture	Type A	Chicken	R	S											176	121	73	61	30	16	2720439	2693605	2577594	2493554	2003826	1515957	146	194498	2712941	2698137	38.23	38.15	61692	64505	23368	23622	14	13	32	31	46	24
ERR1156304	ERP009811	ERS791764	17651_4#37		Enterococcus faecium	United Kingdom	Agriculture	Type A	Chicken	R	S											220	146	95	70	36	10	2476362	2448709	2336734	2161939	1622230	718973	166	137526	2463017	2698137	38.08	38.15	34420	31044	18155	13231	23	27	47	58	46	27
ERR1156305	ERP009811	ERS791766	17651_4#38		Enterococcus faecium	United Kingdom	Agriculture	Type A	Chicken	R	S											187	131	87	68	29	16	2586733	2565837	2470558	2322855	1641665	1180002	145	124451	2576374	2698137	38.04	38.15	44627	41980	18889	16674	19	20	43	48	47	35
ERR1156309	ERP009811	ERS791774	17651_4#42		Enterococcus faecium	United Kingdom	Agriculture	Type A	Chicken	S	S											165	110	78	62	34	18	2605695	2583392	2510249	2391188	1897188	1348591	129	130389	2597279	2698137	37.8	38.15	50382	48744	23614	23054	18	19	37	40	47	26
ERR1156310	ERP009811	ERS791777	17651_4#43		Enterococcus faecium	United Kingdom	Agriculture	Type A	Chicken	S	S											184	118	81	59	32	18	2685223	2661134	2574450	2419211	1953358	1442774	134	166041	2673052	2698137	37.7	38.15	55565	54200	23549	23549	16	17	35	35	53	24
ERR1156311	ERP009811	ERS791779	17651_4#44		Enterococcus faecium	United Kingdom	Agriculture	Type A	Chicken	S	S											224	120	81	56	29	22	2749027	2712904	2613241	2433316	1970911	1713752	145	177377	2730410	2698137	37.64	38.15	63323	63323	23149	23988	16	16	33	32	48	25
ERR1156312	ERP009811	ERS791781	17651_4#45		Enterococcus faecium	United Kingdom	Agriculture	Type A	Chicken	S	S											50	33	22	19	15	13	2677501	2669285	2646723	2627876	2568498	2486311	41	379965	2675210	2698137	37.82	38.15	247200	247200	157677	157677	5	5	8	8	55	12
ERR1156313	ERP009811	ERS791784	17651_4#46		Enterococcus faecium	United Kingdom	Agriculture	Type A	Chicken	S	S											149	95	58	46	34	18	2570647	2549891	2470977	2388055	2180702	1591830	110	158433	2560210	2698137	38.06	38.15	77877	72936	37617	33783	13	14	26	29	55	21
ERR1156272	ERP009811	ERS791826	17651_4#5		Enterococcus faecium	United Kingdom	Agriculture	Type A	Pig farm	S	S											98	49	32	26	23	18	2678848	2661439	2622295	2578723	2522933	2329973	58	289400	2667595	2698137	37.93	38.15	126832	126832	83521	83521	7	7	14	14	58	16
ERR1156318	ERP009811	ERS791796	17651_4#51		Enterococcus faecium	United Kingdom	Agriculture	Type A	Chicken meat	S	R											219	140	90	66	42	14	2520301	2490415	2376546	2200953	1821103	848909	162	83696	2505837	2698137	38.06	38.15	38170	34542	22733	15229	24	26	45	53	43	31
ERR1156320	ERP009811	ERS791800	17651_4#53		Enterococcus faecium	United Kingdom	Agriculture	Type A	Pig farm	S	S											125	74	50	43	28	17	2620488	2597768	2539717	2492055	2267440	1816472	92	239528	2611272	2698137	38.05	38.15	80373	80373	43134	43047	10	10	21	22	57	26
ERR1156273	ERP009811	ERS791827	17651_4#6		Enterococcus faecium	United Kingdom	Agriculture	Type A	Pig farm	S	S											72	45	34	29	25	17	2507882	2496865	2476300	2439994	2384875	2099252	55	254331	2503985	2698137	38.11	38.15	117924	109350	78658	64639	7	8	14	16	43	17
ERR1156274	ERP009811	ERS791828	17651_4#7		Enterococcus faecium	United Kingdom	Agriculture	Type A	Pig farm	S	S											103	56	34	30	20	13	2731625	2711969	2663708	2634070	2470802	2197945	71	350463	2723691	2698137	37.84	38.15	230197	230197	63791	91906	5	5	11	10	67	12
ERR1156276	ERP009811	ERS791704	17651_4#9		Enterococcus faecium	United Kingdom	Agriculture	Type A	Cattle farm	S	S											54	33	26	24	17	12	2527998	2520496	2508713	2493158	2367387	2170928	38	250571	2523700	2698137	38.06	38.15	205698	203705	118013	102458	6	7	10	11	56	18
ERR1216304	ERP009811	ERS784478	18090_5#50		Enterococcus faecium	United Kingdom	Agriculture	Type A	Turkey	S	S											212	133	79	58	32	18	2553439	2525993	2392146	2236401	1787165	1306931	151	214372	2539223	2698137	38.09	38.15	50746	46824	22353	18698	18	19	37	43	47	23
ERR1216305	ERP009811	ERS784496	18090_5#51		Enterococcus faecium	United Kingdom	Agriculture	Type A	Turkey	R	S											185	127	85	61	38	14	2523314	2501006	2413536	2247174	1860342	1041751	141	138750	2512066	2698137	38.12	38.15	42624	40472	24269	19823	19	21	39	46	43	26
[truncated: 22 more columns]

## Sheet: Table S2 (a)
	AMR_p	Metal_p	VF_p	Plasmid_p	Genomic Island_p	Phage_p		p Value
C(Type)	0.000642369	0.236498	0.0891731	0.587289	0.958551	0.0468733		< 0.05
C(Habitat)	5.08888e-15	0.0726211	1.28826e-09	1.73673e-31	5.02738e-40	1.14222e-08		< 0.15
C(Geography)	0.834273	4.15511e-05	0.000227708	0.00875628	0.645959	0.779855		< 1.00
C(Type):C(Habitat)	0.000630539	0.025376	0.000146249	0.000105412	5.26321e-07	0.000741484		= 1
C(Type):C(Geography)	0.303594	0.689953	0.712478	0.362137	0.442069	0.610584
C(Habitat):C(Geography)	2.19902e-08	0.000161569	0.657638	0.000250454	1.76316e-13	0.00116305
C(Type):C(Geography):C(Habitat)	0.000176349	0.462426	0.00488114	0.174348	0.00261243	0.0703622
	AMR_p	Metal_p	VF_p	Plasmid_p	Genomic Island_p	Phage_p
C(Habitat)	2.31611e-40	0.0024797	3.39254e-14	2.19457e-62	1.61063e-55	3.95356e-11
C(Type)	2.33784e-07	0.120972	0.0709258	0.440172	0.950072	0.0447957
C(Habitat):C(Type)	4.71195e-08	0.000257368	2.31873e-05	1.76385e-08	1.16285e-09	0.00193105

## Sheet: Table S2 (b)
AMR AMR X Type 3-way ANOVOA posthoc, Tukey's HSD
	Type A	Type B
Type A	1	0.001
Type B	0.001	1
AMR AMR X Habitat 3-way ANOVOA posthoc, Tukey's HSD
	Agricultural	Wastewater Mun.	Clinical
Agricultural	1	0.001	0.001
Wastewater Mun.	0.001	1	0.001
Clinical	0.001	0.001	1
AMR AMR X Type X Habitat 3-way ANOVOA posthoc, Tukey's HSD
	Type A X Agricultural	Type A X Wastewater Mun.	Type B X Wastewater Mun.	Type B X Agricultural	Type A X Clinical	Type B X Clinical
Type A X Agricultural	1	0.001	0.001	0.001	0.001	0.001
Type A X Wastewater Mun.	0.001	1	0.001	0.001	0.001	0.001
Type B X Wastewater Mun.	0.001	0.001	1	0.775477	0.001	0.9
Type B X Agricultural	0.001	0.001	0.775477	1	0.001	0.9
Type A X Clinical	0.001	0.001	0.001	0.001	1	0.001
Type B X Clinical	0.001	0.001	0.9	0.9	0.001	1
AMR AMR X Habitat X Geography 3-way ANOVOA posthoc, Tukey's HSD
	Agricultural X United Kingdom	Wastewater Mun. X United Kingdom	Clinical X United Kingdom	Clinical X Canada/Alberta	Wastewater Mun. X Canada/Alberta	Agricultural X Canada/Alberta
Agricultural X United Kingdom	1	0.001	0.001	0.001	0.001	0.173329
Wastewater Mun. X United Kingdom	0.001	1	0.001	0.0754897	0.001	0.001
Clinical X United Kingdom	0.001	0.001	1	0.087016	0.001	0.001
Clinical X Canada/Alberta	0.001	0.0754897	0.087016	1	0.001	0.001
Wastewater Mun. X Canada/Alberta	0.001	0.001	0.001	0.001	1	0.0413244
Agricultural X Canada/Alberta	0.173329	0.001	0.001	0.001	0.0413244	1
AMR AMR X Type X Geography X Habitat 3-way ANOVOA posthoc, Tukey's HSD
	Type A X United Kingdom X Agricultural	Type A X United Kingdom X Wastewater Mun.	Type B X United Kingdom X Wastewater Mun.	Type B X United Kingdom X Agricultural	Type A X United Kingdom X Clinical	Type B X United Kingdom X Clinical	Type A X Canada/Alberta X Clinical	Type A X Canada/Alberta X Wastewater Mun.	Type B X Canada/Alberta X Wastewater Mun.	Type A X Canada/Alberta X Agricultural	Type B X Canada/Alberta X Agricultural	Type B X Canada/Alberta X Clinical
Type A X United Kingdom X Agricultural	1	0.001	0.001	0.9	0.001	0.0873371	0.001	0.00757576	0.001	0.9	0.00100532	0.118491
Type A X United Kingdom X Wastewater Mun.	0.001	1	0.001	0.0523224	0.001	0.001	0.9	0.001	0.001	0.00228218	0.001	0.001
Type B X United Kingdom X Wastewater Mun.	0.001	0.001	1	0.814262	0.001	0.9	0.001	0.9	0.9	0.001	0.9	0.9
Type B X United Kingdom X Agricultural	0.9	0.0523224	0.814262	1	0.00158253	0.9	0.0159001	0.9	0.9	0.9	0.9	0.9
Type A X United Kingdom X Clinical	0.001	0.001	0.001	0.00158253	1	0.001	0.694357	0.001	0.001	0.001	0.001	0.001
Type B X United Kingdom X Clinical	0.0873371	0.001	0.9	0.9	0.001	1	0.001	0.9	0.9	0.255464	0.9	0.9
Type A X Canada/Alberta X Clinical	0.001	0.9	0.001	0.0159001	0.694357	0.001	1	0.001	0.001	0.001	0.001	0.001
Type A X Canada/Alberta X Wastewater Mun.	0.00757576	0.001	0.9	0.9	0.001	0.9	0.001	1	0.9	0.0926016	0.9	0.9
Type B X Canada/Alberta X Wastewater Mun.	0.001	0.001	0.9	0.9	0.001	0.9	0.001	0.9	1	0.00111698	0.9	0.9
Type A X Canada/Alberta X Agricultural	0.9	0.00228218	0.001	0.9	0.001	0.255464	0.001	0.0926016	0.00111698	1	0.0314147	0.277675
Type B X Canada/Alberta X Agricultural	0.00100532	0.001	0.9	0.9	0.001	0.9	0.001	0.9	0.9	0.0314147	1	0.9
Type B X Canada/Alberta X Clinical	0.118491	0.001	0.9	0.9	0.001	0.9	0.001	0.9	0.9	0.277675	0.9	1
AMR AMR X Type 2-way ANOVOA posthoc, Tukey's HSD
	Type A	Type B
Type A	1	0.001
Type B	0.001	1
AMR AMR X Habitat 2-way ANOVOA posthoc, Tukey's HSD
	Clinical	Wastewater Mun.	Agricultural	Natural Water	Wastewater Agr.
Clinical	1	0.001	0.001	0.001	0.001
Wastewater Mun.	0.001	1	0.001	0.740365	0.107948
Agricultural	0.001	0.001	1	0.0288154	0.759702
Natural Water	0.001	0.740365	0.0288154	1	0.614022
Wastewater Agr.	0.001	0.107948	0.759702	0.614022	1
AMR AMR X Habitat X Type 2-way ANOVOA posthoc, Tukey's HSD
	Clinical X Type A	Wastewater Mun. X Type A	Wastewater Mun. X Type B	Agricultural X Type A	Agricultural X Type B	Natural Water X Type A	Wastewater Agr. X Type A	Natural Water X Type B	Wastewater Agr. X Type B	Clinical X Type B
Clinical X Type A	1	0.001	0.001	0.001	0.001	0.001	0.001	0.001	0.001	0.001
Wastewater Mun. X Type A	0.001	1	0.9	0.001	0.9	0.9	0.142667	0.9	0.9	0.9
Wastewater Mun. X Type B	0.001	0.9	1	0.001	0.9	0.399711	0.00368421	0.9	0.9	0.9
Agricultural X Type A	0.001	0.001	0.001	1	0.001	0.00178103	0.9	0.001	0.001	0.00279754
Agricultural X Type B	0.001	0.9	0.9	0.001	1	0.9	0.0509852	0.9	0.9	0.9
Natural Water X Type A	0.001	0.9	0.399711	0.00178103	0.9	1	0.531623	0.728836	0.9	0.9
Wastewater Agr. X Type A	0.001	0.142667	0.00368421	0.9	0.0509852	0.531623	1	0.0251139	0.219731	0.181793
Natural Water X Type B	0.001	0.9	0.9	0.001	0.9	0.728836	0.0251139	1	0.9	0.9
Wastewater Agr. X Type B	0.001	0.9	0.9	0.001	0.9	0.9	0.219731	0.9	1	0.9
Clinical X Type B	0.001	0.9	0.9	0.00279754	0.9	0.9	0.181793	0.9	0.9	1

## Sheet: Table S2 (c)
Metal Metal X Geography 3-way ANOVOA posthoc, Tukey's HSD
	United Kingdom	Canada/Alberta
United Kingdom	1	0.490555
Canada/Alberta	0.490555	1
Metal Metal X Type X Habitat 3-way ANOVOA posthoc, Tukey's HSD
	Type A X Agricultural	Type A X Wastewater Mun.	Type B X Wastewater Mun.	Type B X Agricultural	Type A X Clinical	Type B X Clinical
Type A X Agricultural	1	0.001	0.001	0.001	0.001	0.20482
Type A X Wastewater Mun.	0.001	1	0.9	0.9	0.169138	0.387545
Type B X Wastewater Mun.	0.001	0.9	1	0.9	0.553185	0.55636
Type B X Agricultural	0.001	0.9	0.9	1	0.476127	0.9
Type A X Clinical	0.001	0.169138	0.553185	0.476127	1	0.0753083
Type B X Clinical	0.20482	0.387545	0.55636	0.9	0.0753083	1
Metal Metal X Habitat X Geography 3-way ANOVOA posthoc, Tukey's HSD
	Agricultural X United Kingdom	Wastewater Mun. X United Kingdom	Clinical X United Kingdom	Clinical X Canada/Alberta	Wastewater Mun. X Canada/Alberta	Agricultural X Canada/Alberta
Agricultural X United Kingdom	1	0.001	0.001	0.001	0.001	0.001
Wastewater Mun. X United Kingdom	0.001	1	0.107838	0.9	0.9	0.71025
Clinical X United Kingdom	0.001	0.107838	1	0.676423	0.693017	0.0701715
Clinical X Canada/Alberta	0.001	0.9	0.676423	1	0.9	0.596806
Wastewater Mun. X Canada/Alberta	0.001	0.9	0.693017	0.9	1	0.9
Agricultural X Canada/Alberta	0.001	0.71025	0.0701715	0.596806	0.9	1
Metal Metal X Habitat 2-way ANOVOA posthoc, Tukey's HSD
	Clinical	Wastewater Mun.	Agricultural	Natural Water	Wastewater Agr.
Clinical	1	0.9	0.263354	0.728844	0.9
Wastewater Mun.	0.9	1	0.712437	0.9	0.9
Agricultural	0.263354	0.712437	1	0.9	0.856446
Natural Water	0.728844	0.9	0.9	1	0.9
Wastewater Agr.	0.9	0.9	0.856446	0.9	1
Metal Metal X Habitat X Type 2-way ANOVOA posthoc, Tukey's HSD
	Clinical X Type A	Wastewater Mun. X Type A	Wastewater Mun. X Type B	Agricultural X Type A	Agricultural X Type B	Natural Water X Type A	Wastewater Agr. X Type A	Natural Water X Type B	Wastewater Agr. X Type B	Clinical X Type B
Clinical X Type A	1	0.9	0.9	0.103772	0.9	0.0324701	0.9	0.9	0.9	0.0593054
Wastewater Mun. X Type A	0.9	1	0.9	0.9	0.9	0.9	0.9	0.614953	0.9	0.591421
Wastewater Mun. X Type B	0.9	0.9	1	0.587917	0.9	0.348131	0.9	0.9	0.9	0.191861
Agricultural X Type A	0.103772	0.9	0.587917	1	0.856454	0.9	0.9	0.0503083	0.75107	0.9
Agricultural X Type B	0.9	0.9	0.9	0.856454	1	0.644121	0.9	0.864465	0.9	0.342404
Natural Water X Type A	0.0324701	0.9	0.348131	0.9	0.644121	1	0.9	0.0194029	0.556851	0.9
Wastewater Agr. X Type A	0.9	0.9	0.9	0.9	0.9	0.9	1	0.656392	0.9	0.704785
Natural Water X Type B	0.9	0.614953	0.9	0.0503083	0.864465	0.0194029	0.656392	1	0.9	0.0176089
Wastewater Agr. X Type B	0.9	0.9	0.9	0.75107	0.9	0.556851	0.9	0.9	1	0.274692
Clinical X Type B	0.0593054	0.591421	0.191861	0.9	0.342404	0.9	0.704785	0.0176089	0.274692	1

## Sheet: Table S2 (d)
VF VF X Habitat 3-way ANOVOA posthoc, Tukey's HSD
	Agricultural	Wastewater Mun.	Clinical
Agricultural	1	0.001	0.001
Wastewater Mun.	0.001	1	0.001
Clinical	0.001	0.001	1
VF VF X Geography 3-way ANOVOA posthoc, Tukey's HSD
	United Kingdom	Canada/Alberta
United Kingdom	1	0.001
Canada/Alberta	0.001	1
VF VF X Type X Habitat 3-way ANOVOA posthoc, Tukey's HSD
	Type A X Agricultural	Type A X Wastewater Mun.	Type B X Wastewater Mun.	Type B X Agricultural	Type A X Clinical	Type B X Clinical
Type A X Agricultural	1	0.001	0.9	0.9	0.001	0.9
Type A X Wastewater Mun.	0.001	1	0.001	0.103252	0.001	0.205065
Type B X Wastewater Mun.	0.9	0.001	1	0.9	0.001	0.9
Type B X Agricultural	0.9	0.103252	0.9	1	0.001	0.9
Type A X Clinical	0.001	0.001	0.001	0.001	1	0.001
Type B X Clinical	0.9	0.205065	0.9	0.9	0.001	1
VF VF X Type X Geography X Habitat 3-way ANOVOA posthoc, Tukey's HSD
	Type A X United Kingdom X Agricultural	Type A X United Kingdom X Wastewater Mun.	Type B X United Kingdom X Wastewater Mun.	Type B X United Kingdom X Agricultural	Type A X United Kingdom X Clinical	Type B X United Kingdom X Clinical	Type A X Canada/Alberta X Clinical	Type A X Canada/Alberta X Wastewater Mun.	Type B X Canada/Alberta X Wastewater Mun.	Type A X Canada/Alberta X Agricultural	Type B X Canada/Alberta X Agricultural	Type B X Canada/Alberta X Clinical
Type A X United Kingdom X Agricultural	1	0.001	0.542511	0.83741	0.001	0.737984	0.001	0.9	0.9	0.0121799	0.9	0.409366
Type A X United Kingdom X Wastewater Mun.	0.001	1	0.001	0.9	0.001	0.9	0.9	0.76299	0.587334	0.001	0.0269241	0.00418377
Type B X United Kingdom X Wastewater Mun.	0.542511	0.001	1	0.281779	0.001	0.156653	0.001	0.810666	0.491043	0.9	0.9	0.9
Type B X United Kingdom X Agricultural	0.83741	0.9	0.281779	1	0.9	0.9	0.9	0.9	0.9	0.0388268	0.611782	0.117232
Type A X United Kingdom X Clinical	0.001	0.001	0.001	0.9	1	0.759438	0.001	0.001	0.001	0.001	0.001	0.001
Type B X United Kingdom X Clinical	0.737984	0.9	0.156653	0.9	0.759438	1	0.9	0.9	0.9	0.0113976	0.520705	0.0754165
Type A X Canada/Alberta X Clinical	0.001	0.9	0.001	0.9	0.001	0.9	1	0.785052	0.635701	0.001	0.0367233	0.00495817
Type A X Canada/Alberta X Wastewater Mun.	0.9	0.76299	0.810666	0.9	0.001	0.9	0.785052	1	0.9	0.164393	0.9	0.47703
Type B X Canada/Alberta X Wastewater Mun.	0.9	0.587334	0.491043	0.9	0.001	0.9	0.635701	0.9	1	0.0255608	0.9	0.291358
Type A X Canada/Alberta X Agricultural	0.0121799	0.001	0.9	0.0388268	0.001	0.0113976	0.001	0.164393	0.0255608	1	0.855336	0.9
Type B X Canada/Alberta X Agricultural	0.9	0.0269241	0.9	0.611782	0.001	0.520705	0.0367233	0.9	0.9	0.855336	1	0.9
Type B X Canada/Alberta X Clinical	0.409366	0.00418377	0.9	0.117232	0.001	0.0754165	0.00495817	0.47703	0.291358	0.9	0.9	1
VF VF X Habitat 2-way ANOVOA posthoc, Tukey's HSD
	Clinical	Wastewater Mun.	Agricultural	Natural Water	Wastewater Agr.
Clinical	1	0.228384	0.001	0.001	0.001
Wastewater Mun.	0.228384	1	0.005395	0.116344	0.0684732
Agricultural	0.001	0.005395	1	0.852015	0.9
Natural Water	0.001	0.116344	0.852015	1	0.9
Wastewater Agr.	0.001	0.0684732	0.9	0.9	1
VF VF X Habitat X Type 2-way ANOVOA posthoc, Tukey's HSD
	Clinical X Type A	Wastewater Mun. X Type A	Wastewater Mun. X Type B	Agricultural X Type A	Agricultural X Type B	Natural Water X Type A	Wastewater Agr. X Type A	Natural Water X Type B	Wastewater Agr. X Type B	Clinical X Type B
Clinical X Type A	1	0.62706	0.471036	0.001	0.0137681	0.001	0.001	0.00915039	0.38015	0.00147808
Wastewater Mun. X Type A	0.62706	1	0.9	0.0791655	0.9	0.784017	0.0523147	0.9	0.9	0.298291
Wastewater Mun. X Type B	0.471036	0.9	1	0.0091511	0.895752	0.513774	0.0117502	0.780878	0.9	0.158757
Agricultural X Type A	0.001	0.0791655	0.0091511	1	0.699824	0.9	0.9	0.878027	0.337101	0.9
Agricultural X Type B	0.0137681	0.9	0.895752	0.699824	1	0.9	0.477058	0.9	0.9	0.837702
Natural Water X Type A	0.001	0.784017	0.513774	0.9	0.9	1	0.639273	0.9	0.9	0.9
Wastewater Agr. X Type A	0.001	0.0523147	0.0117502	0.9	0.477058	0.639273	1	0.623446	0.195704	0.9
Natural Water X Type B	0.00915039	0.9	0.780878	0.878027	0.9	0.9	0.623446	1	0.9	0.9
Wastewater Agr. X Type B	0.38015	0.9	0.9	0.337101	0.9	0.9	0.195704	0.9	1	0.558131
Clinical X Type B	0.00147808	0.298291	0.158757	0.9	0.837702	0.9	0.9	0.9	0.558131	1

## Sheet: Table S2 (e)
Plasmid Plasmid X Habitat 3-way ANOVOA posthoc, Tukey's HSD
	Agricultural	Wastewater Mun.	Clinical
Agricultural	1	0.001	0.001
Wastewater Mun.	0.001	1	0.001
Clinical	0.001	0.001	1
Plasmid Plasmid X Geography 3-way ANOVOA posthoc, Tukey's HSD
	United Kingdom	Canada/Alberta
United Kingdom	1	0.001
Canada/Alberta	0.001	1
Plasmid Plasmid X Type X Habitat 3-way ANOVOA posthoc, Tukey's HSD
	Type A X Agricultural	Type A X Wastewater Mun.	Type B X Wastewater Mun.	Type B X Agricultural	Type A X Clinical	Type B X Clinical
Type A X Agricultural	1	0.001	0.0300178	0.068756	0.001	0.77309
Type A X Wastewater Mun.	0.001	1	0.001	0.001	0.001	0.001
Type B X Wastewater Mun.	0.0300178	0.001	1	0.9	0.001	0.9
Type B X Agricultural	0.068756	0.001	0.9	1	0.001	0.9
Type A X Clinical	0.001	0.001	0.001	0.001	1	0.001
Type B X Clinical	0.77309	0.001	0.9	0.9	0.001	1
Plasmid Plasmid X Habitat X Geography 3-way ANOVOA posthoc, Tukey's HSD
	Agricultural X United Kingdom	Wastewater Mun. X United Kingdom	Clinical X United Kingdom	Clinical X Canada/Alberta	Wastewater Mun. X Canada/Alberta	Agricultural X Canada/Alberta
Agricultural X United Kingdom	1	0.001	0.001	0.001	0.225738	0.0146048
Wastewater Mun. X United Kingdom	0.001	1	0.001	0.001	0.001	0.001
Clinical X United Kingdom	0.001	0.001	1	0.204723	0.001	0.001
Clinical X Canada/Alberta	0.001	0.001	0.204723	1	0.001	0.001
Wastewater Mun. X Canada/Alberta	0.225738	0.001	0.001	0.001	1	0.9
Agricultural X Canada/Alberta	0.0146048	0.001	0.001	0.001	0.9	1
Plasmid Plasmid X Habitat 2-way ANOVOA posthoc, Tukey's HSD
	Clinical	Wastewater Mun.	Agricultural	Natural Water	Wastewater Agr.
Clinical	1	0.001	0.001	0.001	0.001
Wastewater Mun.	0.001	1	0.761868	0.299349	0.594556
Agricultural	0.001	0.761868	1	0.9	0.9
Natural Water	0.001	0.299349	0.9	1	0.9
Wastewater Agr.	0.001	0.594556	0.9	0.9	1
Plasmid Plasmid X Habitat X Type 2-way ANOVOA posthoc, Tukey's HSD
	Clinical X Type A	Wastewater Mun. X Type A	Wastewater Mun. X Type B	Agricultural X Type A	Agricultural X Type B	Natural Water X Type A	Wastewater Agr. X Type A	Natural Water X Type B	Wastewater Agr. X Type B	Clinical X Type B
Clinical X Type A	1	0.001	0.001	0.001	0.001	0.001	0.001	0.001	0.001	0.001
Wastewater Mun. X Type A	0.001	1	0.9	0.9	0.751671	0.563255	0.9	0.691865	0.684714	0.9
Wastewater Mun. X Type B	0.001	0.9	1	0.9	0.9	0.9	0.9	0.9	0.9	0.9
Agricultural X Type A	0.001	0.9	0.9	1	0.9	0.9	0.9	0.9	0.9	0.9
Agricultural X Type B	0.001	0.751671	0.9	0.9	1	0.9	0.9	0.9	0.9	0.9
Natural Water X Type A	0.001	0.563255	0.9	0.9	0.9	1	0.9	0.9	0.9	0.9
Wastewater Agr. X Type A	0.001	0.9	0.9	0.9	0.9	0.9	1	0.9	0.9	0.9
Natural Water X Type B	0.001	0.691865	0.9	0.9	0.9	0.9	0.9	1	0.9	0.9
Wastewater Agr. X Type B	0.001	0.684714	0.9	0.9	0.9	0.9	0.9	0.9	1	0.9
Clinical X Type B	0.001	0.9	0.9	0.9	0.9	0.9	0.9	0.9	0.9	1

## Sheet: Table S2 (f)
Genomic Island Genomic Island X Habitat 3-way ANOVOA posthoc, Tukey's HSD
	Agricultural	Wastewater Mun.	Clinical
Agricultural	1	0.001	0.001
Wastewater Mun.	0.001	1	0.001
Clinical	0.001	0.001	1
Genomic Island Genomic Island X Type X Habitat 3-way ANOVOA posthoc, Tukey's HSD
	Type A X Agricultural	Type A X Wastewater Mun.	Type B X Wastewater Mun.	Type B X Agricultural	Type A X Clinical	Type B X Clinical
Type A X Agricultural	1	0.001	0.9	0.9	0.001	0.9
Type A X Wastewater Mun.	0.001	1	0.001	0.001	0.001	0.001
Type B X Wastewater Mun.	0.9	0.001	1	0.9	0.001	0.9
Type B X Agricultural	0.9	0.001	0.9	1	0.001	0.9
Type A X Clinical	0.001	0.001	0.001	0.001	1	0.001
Type B X Clinical	0.9	0.001	0.9	0.9	0.001	1
Genomic Island Genomic Island X Habitat X Geography 3-way ANOVOA posthoc, Tukey's HSD
	Agricultural X United Kingdom	Wastewater Mun. X United Kingdom	Clinical X United Kingdom	Clinical X Canada/Alberta	Wastewater Mun. X Canada/Alberta	Agricultural X Canada/Alberta
Agricultural X United Kingdom	1	0.001	0.001	0.001	0.9	0.9
Wastewater Mun. X United Kingdom	0.001	1	0.001	0.001	0.001	0.001
Clinical X United Kingdom	0.001	0.001	1	0.001	0.001	0.001
Clinical X Canada/Alberta	0.001	0.001	0.001	1	0.001	0.001
Wastewater Mun. X Canada/Alberta	0.9	0.001	0.001	0.001	1	0.9
Agricultural X Canada/Alberta	0.9	0.001	0.001	0.001	0.9	1
Genomic Island Genomic Island X Type X Geography X Habitat 3-way ANOVOA posthoc, Tukey's HSD
	Type A X United Kingdom X Agricultural	Type A X United Kingdom X Wastewater Mun.	Type B X United Kingdom X Wastewater Mun.	Type B X United Kingdom X Agricultural	Type A X United Kingdom X Clinical	Type B X United Kingdom X Clinical	Type A X Canada/Alberta X Clinical	Type A X Canada/Alberta X Wastewater Mun.	Type B X Canada/Alberta X Wastewater Mun.	Type A X Canada/Alberta X Agricultural	Type B X Canada/Alberta X Agricultural	Type B X Canada/Alberta X Clinical
Type A X United Kingdom X Agricultural	1	0.001	0.9	0.9	0.001	0.9	0.001	0.9	0.9	0.9	0.9	0.9
Type A X United Kingdom X Wastewater Mun.	0.001	1	0.001	0.543963	0.001	0.00182362	0.001	0.001	0.001	0.001	0.001	0.0638535
Type B X United Kingdom X Wastewater Mun.	0.9	0.001	1	0.9	0.001	0.9	0.001	0.9	0.9	0.9	0.9	0.9
Type B X United Kingdom X Agricultural	0.9	0.543963	0.9	1	0.0314458	0.9	0.001	0.9	0.9	0.9	0.9	0.9
Type A X United Kingdom X Clinical	0.001	0.001	0.001	0.0314458	1	0.001	0.001	0.001	0.001	0.001	0.001	0.001
Type B X United Kingdom X Clinical	0.9	0.00182362	0.9	0.9	0.001	1	0.001	0.9	0.9	0.9	0.9	0.9
Type A X Canada/Alberta X Clinical	0.001	0.001	0.001	0.001	0.001	0.001	1	0.001	0.001	0.001	0.001	0.001
Type A X Canada/Alberta X Wastewater Mun.	0.9	0.001	0.9	0.9	0.001	0.9	0.001	1	0.9	0.9	0.9	0.9
Type B X Canada/Alberta X Wastewater Mun.	0.9	0.001	0.9	0.9	0.001	0.9	0.001	0.9	1	0.9	0.9	0.9
Type A X Canada/Alberta X Agricultural	0.9	0.001	0.9	0.9	0.001	0.9	0.001	0.9	0.9	1	0.9	0.9
Type B X Canada/Alberta X Agricultural	0.9	0.001	0.9	0.9	0.001	0.9	0.001	0.9	0.9	0.9	1	0.9
Type B X Canada/Alberta X Clinical	0.9	0.0638535	0.9	0.9	0.001	0.9	0.001	0.9	0.9	0.9	0.9	1
Genomic Island Genomic Island X Habitat 2-way ANOVOA posthoc, Tukey's HSD
	Clinical	Wastewater Mun.	Agricultural	Natural Water	Wastewater Agr.
Clinical	1	0.001	0.001	0.001	0.001
Wastewater Mun.	0.001	1	0.9	0.9	0.840219
Agricultural	0.001	0.9	1	0.9	0.876969
Natural Water	0.001	0.9	0.9	1	0.9
Wastewater Agr.	0.001	0.840219	0.876969	0.9	1
Genomic Island Genomic Island X Habitat X Type 2-way ANOVOA posthoc, Tukey's HSD
	Clinical X Type A	Wastewater Mun. X Type A	Wastewater Mun. X Type B	Agricultural X Type A	Agricultural X Type B	Natural Water X Type A	Wastewater Agr. X Type A	Natural Water X Type B	Wastewater Agr. X Type B	Clinical X Type B
Clinical X Type A	1	0.001	0.001	0.001	0.001	0.001	0.001	0.001	0.001	0.001
Wastewater Mun. X Type A	0.001	1	0.9	0.9	0.9	0.9	0.9	0.9	0.889664	0.9
Wastewater Mun. X Type B	0.001	0.9	1	0.9	0.9	0.9	0.9	0.9	0.9	0.9
Agricultural X Type A	0.001	0.9	0.9	1	0.9	0.9	0.9	0.9	0.9	0.9
Agricultural X Type B	0.001	0.9	0.9	0.9	1	0.9	0.9	0.9	0.9	0.9
Natural Water X Type A	0.001	0.9	0.9	0.9	0.9	1	0.9	0.9	0.868445	0.9
Wastewater Agr. X Type A	0.001	0.9	0.9	0.9	0.9	0.9	1	0.9	0.9	0.9
Natural Water X Type B	0.001	0.9	0.9	0.9	0.9	0.9	0.9	1	0.9	0.9
Wastewater Agr. X Type B	0.001	0.889664	0.9	0.9	0.9	0.868445	0.9	0.9	1	0.9
Clinical X Type B	0.001	0.9	0.9	0.9	0.9	0.9	0.9	0.9	0.9	1

## Sheet: Table S2 (g)
Phage Phage X Type 3-way ANOVOA posthoc, Tukey's HSD
	Type A	Type B
Type A	1	0.162145
Type B	0.162145	1
Phage Phage X Habitat 3-way ANOVOA posthoc, Tukey's HSD
	Agricultural	Wastewater Mun.	Clinical
Agricultural	1	0.113519	0.001
Wastewater Mun.	0.113519	1	0.001
Clinical	0.001	0.001	1
Phage Phage X Type X Habitat 3-way ANOVOA posthoc, Tukey's HSD
	Type A X Agricultural	Type A X Wastewater Mun.	Type B X Wastewater Mun.	Type B X Agricultural	Type A X Clinical	Type B X Clinical
Type A X Agricultural	1	0.097931	0.732162	0.200008	0.001	0.9
Type A X Wastewater Mun.	0.097931	1	0.9	0.888323	0.001	0.9
Type B X Wastewater Mun.	0.732162	0.9	1	0.792435	0.0380163	0.9
Type B X Agricultural	0.200008	0.888323	0.792435	1	0.9	0.9
Type A X Clinical	0.001	0.001	0.0380163	0.9	1	0.634768
Type B X Clinical	0.9	0.9	0.9	0.9	0.634768	1
Phage Phage X Habitat X Geography 3-way ANOVOA posthoc, Tukey's HSD
	Agricultural X United Kingdom	Wastewater Mun. X United Kingdom	Clinical X United Kingdom	Clinical X Canada/Alberta	Wastewater Mun. X Canada/Alberta	Agricultural X Canada/Alberta
Agricultural X United Kingdom	1	0.154919	0.001	0.001	0.9	0.9
Wastewater Mun. X United Kingdom	0.154919	1	0.10099	0.001	0.9	0.9
Clinical X United Kingdom	0.001	0.10099	1	0.001	0.196916	0.423993
Clinical X Canada/Alberta	0.001	0.001	0.001	1	0.001	0.001
Wastewater Mun. X Canada/Alberta	0.9	0.9	0.196916	0.001	1	0.9
Agricultural X Canada/Alberta	0.9	0.9	0.423993	0.001	0.9	1
Phage Phage X Type 2-way ANOVOA posthoc, Tukey's HSD
	Type A	Type B
Type A	1	0.00333882
Type B	0.00333882	1
Phage Phage X Habitat 2-way ANOVOA posthoc, Tukey's HSD
	Clinical	Wastewater Mun.	Agricultural	Natural Water	Wastewater Agr.
Clinical	1	0.001	0.001	0.001	0.00192651
Wastewater Mun.	0.001	1	0.9	0.9	0.9
Agricultural	0.001	0.9	1	0.9	0.9
Natural Water	0.001	0.9	0.9	1	0.9
Wastewater Agr.	0.00192651	0.9	0.9	0.9	1
Phage Phage X Habitat X Type 2-way ANOVOA posthoc, Tukey's HSD
	Clinical X Type A	Wastewater Mun. X Type A	Wastewater Mun. X Type B	Agricultural X Type A	Agricultural X Type B	Natural Water X Type A	Wastewater Agr. X Type A	Natural Water X Type B	Wastewater Agr. X Type B	Clinical X Type B
Clinical X Type A	1	0.0114847	0.001	0.001	0.439916	0.001	0.138866	0.0874962	0.0291647	0.0336321
Wastewater Mun. X Type A	0.0114847	1	0.9	0.9	0.9	0.9	0.9	0.9	0.9	0.9
Wastewater Mun. X Type B	0.001	0.9	1	0.9	0.877982	0.9	0.9	0.9	0.9	0.9
Agricultural X Type A	0.001	0.9	0.9	1	0.576455	0.9	0.9	0.9	0.9	0.9
Agricultural X Type B	0.439916	0.9	0.877982	0.576455	1	0.396509	0.9	0.9	0.9	0.823624
Natural Water X Type A	0.001	0.9	0.9	0.9	0.396509	1	0.9	0.879537	0.9	0.9
Wastewater Agr. X Type A	0.138866	0.9	0.9	0.9	0.9	0.9	1	0.9	0.9	0.9
Natural Water X Type B	0.0874962	0.9	0.9	0.9	0.9	0.879537	0.9	1	0.9	0.9
Wastewater Agr. X Type B	0.0291647	0.9	0.9	0.9	0.9	0.9	0.9	0.9	1	0.9
Clinical X Type B	0.0336321	0.9	0.9	0.9	0.823624	0.9	0.9	0.9	0.9	1

## Sheet: Table S3 (a)
Feature	Feature Type	Count	percent	gene_type
Trimethoprim.resistant.dihydrofolate.reductase.DfrA42	AMR	1273	1	Core
efrA	AMR	1273	1	Core
AAC.6...Ii	AMR	1271	0.998429	Core
efmA	AMR	1163	0.91359	Shell
msrC	AMR	968	0.760408	Shell
ErmB	AMR	835	0.655931	Shell
tetM	AMR	783	0.615082	Shell
APH.3...IIIa	AMR	595	0.4674	Shell
SAT.4	AMR	591	0.464258	Shell
aad.6.	AMR	589	0.462687	Shell
dfrG	AMR	553	0.434407	Shell
vanA	AMR	474	0.372349	Shell
vanHA	AMR	474	0.372349	Shell
vanXA	AMR	474	0.372349	Shell
eatAv	AMR	472	0.370778	Shell
vanSA	AMR	470	0.369207	Shell
AAC.6...Ie.APH.2....Ia	AMR	468	0.367636	Shell
vanRA	AMR	467	0.36685	Shell
tet.45.	AMR	455	0.357423	Shell
vanYA	AMR	386	0.303221	Shell
dfrF	AMR	370	0.290652	Shell
vanZA	AMR	369	0.289866	Shell
lsaE	AMR	237	0.186174	Shell
tet.W.N.W.	AMR	236	0.185389	Shell
ErmT	AMR	187	0.146897	Cloud
tetU	AMR	168	0.131972	Cloud
ANT.6..Ia	AMR	166	0.130401	Cloud
Enterococcus.faecium.liaS.mutant.conferring.daptomycin.resistance	AMR	133	0.104478	Cloud
Enterococcus.faecium.liaR.mutant.conferring.daptomycin.resistance	AMR	116	0.0911233	Cloud
tet.L.	AMR	90	0.0706991	Cloud
ErmA	AMR	85	0.0667714	Cloud
ANT.9..Ia	AMR	82	0.0644148	Cloud
vanB	AMR	57	0.0447761	Cloud
vanHB	AMR	57	0.0447761	Cloud
vanWB	AMR	57	0.0447761	Cloud
vanXB	AMR	57	0.0447761	Cloud
vanYB	AMR	57	0.0447761	Cloud
tetS	AMR	37	0.0290652	Cloud
OXA.129	AMR	24	0.0188531	Cloud
vanRB	AMR	24	0.0188531	Cloud
vanSB	AMR	24	0.0188531	Cloud
catA8	AMR	23	0.0180676	Cloud
lnuG	AMR	21	0.0164965	Cloud
optrA	AMR	20	0.0157109	Cloud
poxtA	AMR	16	0.0125687	Cloud
Enterococcus.faecium.chloramphenicol.acetyltransferase	AMR	14	0.0109976	Cloud
Lactobacillus.reuteri.cat.TC	AMR	13	0.0102121	Cloud
mel	AMR	13	0.0102121	Cloud
apmA	AMR	11	0.00864101	Cloud
lnuB	AMR	11	0.00864101	Cloud
Enterococcus.faecalis.chloramphenicol.acetyltransferase	AMR	10	0.00785546	Cloud
dfrK	AMR	9	0.00706991	Cloud
vatE	AMR	9	0.00706991	Cloud
ceoB	AMR	8	0.00628437	Cloud
fexA	AMR	8	0.00628437	Cloud
dfrD	AMR	6	0.00471328	Cloud
emtA	AMR	6	0.00471328	Cloud
AAC.6...Iak	AMR	4	0.00314218	Cloud
CMY.152	AMR	4	0.00314218	Cloud
MexD	AMR	3	0.00235664	Cloud
lnuA	AMR	3	0.00235664	Cloud
ANT.4...Ib	AMR	2	0.00157109	Cloud
APH.2....IVa	AMR	2	0.00157109	Cloud
LpeA	AMR	2	0.00157109	Cloud
MexB	AMR	2	0.00157109	Cloud
MexK	AMR	2	0.00157109	Cloud
QnrVC3	AMR	2	0.00157109	Cloud
mphE	AMR	2	0.00157109	Cloud
pexA	AMR	2	0.00157109	Cloud
AAC.6...Il	AMR	1	0.000785546	Cloud
APH.2....Ie	AMR	1	0.000785546	Cloud
AcrF	AMR	1	0.000785546	Cloud
EreA2	AMR	1	0.000785546	Cloud
FosB1	AMR	1	0.000785546	Cloud
MexW	AMR	1	0.000785546	Cloud
NDM.10	AMR	1	0.000785546	Cloud
OXA.835	AMR	1	0.000785546	Cloud
cfrA	AMR	1	0.000785546	Cloud
efrB	AMR	1	0.000785546	Cloud
lnuC	AMR	1	0.000785546	Cloud
lsaA	AMR	1	0.000785546	Cloud
tet.40.	AMR	1	0.000785546	Cloud
tetO	AMR	1	0.000785546	Cloud

## Sheet: Table S3 (b)
Feature	Feature Type	Count	percent	gene_type
X.BacmetCluster1.	Metal	1273	1	Core	UDP-glucose 4-epimerase GalE [Bacillus korlensis] [galE]
X.BacmetCluster0.	Metal	1156	0.908091	Shell
X.BacmetCluster4.	Metal	1155	0.907306	Shell
X.BacmetCluster2.	Metal	1127	0.88531	Shell
X.BacmetCluster3.	Metal	1125	0.883739	Shell
X.BacmetCluster5.	Metal	917	0.720346	Shell
X.BacmetCluster6.	Metal	168	0.131972	Cloud
X.BacmetCluster12.	Metal	146	0.11469	Cloud
X.BacmetCluster9.	Metal	137	0.10762	Cloud
X.BacmetCluster10.	Metal	116	0.0911233	Cloud
X.BacmetCluster11.	Metal	116	0.0911233	Cloud
X.BacmetCluster14.	Metal	107	0.0840534	Cloud
X.BacmetCluster15.	Metal	77	0.060487	Cloud
X.BacmetCluster16.	Metal	64	0.0502749	Cloud
X.BacmetCluster17.	Metal	64	0.0502749	Cloud
X.BacmetCluster13.	Metal	30	0.0235664	Cloud
X.BacmetCluster7.	Metal	22	0.017282	Cloud
X.BacmetCluster21.	Metal	20	0.0157109	Cloud
X.BacmetCluster22.	Metal	20	0.0157109	Cloud
X.BacmetCluster23.	Metal	18	0.0141398	Cloud
X.BacmetCluster28.	Metal	11	0.00864101	Cloud
X.BacmetCluster20.	Metal	10	0.00785546	Cloud
X.BacmetCluster30.	Metal	7	0.00549882	Cloud
X.BacmetCluster31.	Metal	7	0.00549882	Cloud
X.BacmetCluster18.	Metal	6	0.00471328	Cloud
X.BacmetCluster19.	Metal	5	0.00392773	Cloud
X.BacmetCluster8.	Metal	3	0.00235664	Cloud
X.BacmetCluster25.	Metal	2	0.00157109	Cloud
X.BacmetCluster27.	Metal	2	0.00157109	Cloud
X.BacmetCluster24.	Metal	1	0.000785546	Cloud
X.BacmetCluster26.	Metal	1	0.000785546	Cloud
X.BacmetCluster29.	Metal	1	0.000785546	Cloud

[truncated: 24 more sheets: Table S3 (c), Table S3 (d), Table S3 (e), Table S3(f), Table S4, Table S5 (a), Table S5 (b), Table S5 (c), Table S5 (d), Table S5 (e), Table S5 (f), Table S6 (a), Table S6 (b), Table S6 (c), Table S6 (d), Table S6 (e), Table S6 (f), Table S7 (a), Table S7 (b), Table S7 (c) …]
